# Supplementary material for: Lactylation of METTL16 promotes cuproptosis via m6A-modification on FDX1 mRNA in gastric cancer
Source: Nat Commun. 2023 Oct 20;14:6523. doi: 10.1038/s41467-023-42025-8 (PMC10589265; doi:10.1038/s41467-023-42025-8)
Supplement: Supplementary file 4 — Supplementary Data 1 [file 41467_2023_42025_MOESM4_ESM.xlsx]

## Sheet: Sheet1
PEAK INFO												m6A regulation INFO						gene regulation INFO
seqnames	start	end	width	geneId	transcriptId	geneName	GO	KEGG	KO_ENTRY	EC	Description	peak_annotation	diff.lg.fdr	diff.p	diff.log2.fc	m6A_regulation	fc	log2(fc)	pval	qval	gene_regulation	significant	FPKM.B_1_input	FPKM.B_2_input	FPKM.A_1_input	FPKM.A_2_input
chr1	841396	841876	481	ENSG00000228794	ENST00000415295	LINC01128	NA	NA	NA	NA	long intergenic non-protein coding RNA 1128 [Source:HGNC Symbol;Acc:HGNC:49377]	ncRNA_exonic	-1.92	0.00102329	-2.28	down	0.818839	-0.288349	0.438693	0.827384	down	no	0.225839	0.280268	0.276139	0.341939
chr1	912323	913516	1194	ENSG00000230699	ENST00000448179	ENSG00000230699	NA	NA	NA	NA	novel transcript	ncRNA_exonic	-0.706	0.0489779	-0.848	down	0.558317	-0.840844	1	1	down	no	0.140365	0.150269	0.27784	0.242714
chr1	943889	944575	687	ENSG00000187634	ENST00000341065	SAMD11	GO:0003677(DNA binding);GO:0003682(chromatin binding);GO:0005515(protein binding);GO:0005634(nucleus);GO:0042393(histone binding);GO:0045892(negative regulation of DNA-templated transcription);GO:0045892(negative regulation of DNA-templated transcription)	NA	NA	NA	sterile alpha motif domain containing 11 [Source:HGNC Symbol;Acc:HGNC:28706]	UTR3	-19.7	3.98107e-23	-0.279	down	1.02913	0.0414245	0.327207	0.77662	up	no	24.2051	23.8268	24.5042	22.1682
chr1	1014181	1014540	360	ENSG00000187608	ENST00000624652	ISG15	GO:0002376(immune system process);GO:0003735(structural constituent of ribosome);GO:0005178(integrin binding);GO:0005515(protein binding);GO:0005576(extracellular region);GO:0005634(nucleus);GO:0005654(nucleoplasm);GO:0005737(cytoplasm);GO:0005829(cytosol);GO:0007229(integrin-mediated signaling pathway);GO:0009615(response to virus);GO:0009617(response to bacterium);GO:0019941(modification-depend…	04622(RIG-I-like receptor signaling pathway);05165(Human papillomavirus infection);05169(Epstein-Barr virus infection);05171(Coronavirus disease - COVID-19);05171(Coronavirus disease - COVID-19)	NA	NA	ISG15 ubiquitin like modifier [Source:HGNC Symbol;Acc:HGNC:4053]	exonic	-4.16	2.13796e-06	-0.216	down	1.16214	0.216785	0.0158735	0.43601	up	no	93.7233	90.7603	82.4183	76.3263
chr1	1054828	1056118	1291	ENSG00000188157	ENST00000379370	AGRN	GO:0002162(dystroglycan binding);GO:0005200(structural constituent of cytoskeleton);GO:0005201(extracellular matrix structural constituent);GO:0005509(calcium ion binding);GO:0005515(protein binding);GO:0005576(extracellular region);GO:0005604(basement membrane);GO:0005796(Golgi lumen);GO:0005886(plasma membrane);GO:0007010(cytoskeleton organization);GO:0007165(signal transduction);GO:0007213(G p…	04512(ECM-receptor interaction);04512(ECM-receptor interaction)	NA	NA	agrin [Source:HGNC Symbol;Acc:HGNC:329]	UTR3	-15.1	2.51189e-18	-0.222	down	1.08093	0.11227	0.0738871	0.56264	up	no	42.3976	42.6758	40.5994	38.1048
chr1	1055032	1056116	1085	ENSG00000188157	ENST00000379370	AGRN	GO:0002162(dystroglycan binding);GO:0005200(structural constituent of cytoskeleton);GO:0005201(extracellular matrix structural constituent);GO:0005509(calcium ion binding);GO:0005515(protein binding);GO:0005576(extracellular region);GO:0005604(basement membrane);GO:0005796(Golgi lumen);GO:0005886(plasma membrane);GO:0007010(cytoskeleton organization);GO:0007165(signal transduction);GO:0007213(G p…	04512(ECM-receptor interaction);04512(ECM-receptor interaction)	NA	NA	agrin [Source:HGNC Symbol;Acc:HGNC:329]	UTR3	-7.85	1.51356e-10	-0.308	down	1.08093	0.11227	0.0738871	0.56264	up	no	42.3976	42.6758	40.5994	38.1048
chr1	1064354	1066425	2072	ENSG00000217801	ENST00000394517	ENSG00000217801	NA	NA	NA	NA	protein tyrosine phosphatase family pseudogene	ncRNA_exonic	-2.28	0.000371535	-0.355	down	1.01925	0.0275075	0.688199	0.921605	up	no	3.11435	3.74668	3.41777	3.31368
chr1	1232475	1235041	2567	ENSG00000176022	ENST00000379198	B3GALT6	GO:0000139(Golgi membrane);GO:0005794(Golgi apparatus);GO:0005797(Golgi medial cisterna);GO:0006024(glycosaminoglycan biosynthetic process);GO:0006486(protein glycosylation);GO:0008194(UDP-glycosyltransferase activity);GO:0008499(UDP-galactose:beta-N-acetylglucosamine beta-1,3-galactosyltransferase activity);GO:0015012(heparan sulfate proteoglycan biosynthetic process);GO:0016020(membrane);GO:001…	00532(Glycosaminoglycan biosynthesis - chondroitin sulfate / dermatan sulfate);00534(Glycosaminoglycan biosynthesis - heparan sulfate / heparin);01100(Metabolic pathways)	K00734	EC:2.4.1.134	beta-1,3-galactosyltransferase 6 [Source:HGNC Symbol;Acc:HGNC:17978]	UTR3	-7.73	1.99526e-10	-0.313	down	1.0218	0.0311114	0.510412	0.851416	up	no	9.79826	9.3213	9.55834	9.15332
chr1	1311496	1311677	182	ENSG00000169972	ENST00000379031	PUSL1	GO:0001522(pseudouridine synthesis);GO:0003723(RNA binding);GO:0005739(mitochondrion);GO:0008033(tRNA processing);GO:0009451(RNA modification);GO:0009982(pseudouridine synthase activity);GO:0016853(isomerase activity);GO:0031119(tRNA pseudouridine synthesis);GO:0043231(intracellular membrane-bounded organelle);GO:0106029(tRNA pseudouridine synthase activity);GO:0106029(tRNA pseudouridine synthase…	NA	NA	NA	pseudouridine synthase like 1 [Source:HGNC Symbol;Acc:HGNC:26914]	UTR3	-1.35	0.0057544	-0.379	down	1.0946	0.130404	0.141448	0.655013	up	no	17.0051	18.0282	16.7441	15.2614
chr1	1324814	1324904	91	ENSG00000224051	ENST00000343938	CPTP	GO:0005543(phospholipid binding);GO:0005634(nucleus);GO:0005640(nuclear outer membrane);GO:0005737(cytoplasm);GO:0005768(endosome);GO:0005794(Golgi apparatus);GO:0005829(cytosol);GO:0005886(plasma membrane);GO:0006687(glycosphingolipid metabolic process);GO:0006869(lipid transport);GO:0008289(lipid binding);GO:0010008(endosome membrane);GO:0010507(negative regulation of autophagy);GO:0016020(memb…	NA	NA	NA	ceramide-1-phosphate transfer protein [Source:HGNC Symbol;Acc:HGNC:28116]	UTR5	-0.751	0.0416869	-0.791	down	1.19981	0.262809	0.0125684	0.414738	up	no	16.282	16.752	13.542	13.9907
chr1	1327499	1328896	1398	ENSG00000224051	ENST00000343938	CPTP	GO:0005543(phospholipid binding);GO:0005634(nucleus);GO:0005640(nuclear outer membrane);GO:0005737(cytoplasm);GO:0005768(endosome);GO:0005794(Golgi apparatus);GO:0005829(cytosol);GO:0005886(plasma membrane);GO:0006687(glycosphingolipid metabolic process);GO:0006869(lipid transport);GO:0008289(lipid binding);GO:0010008(endosome membrane);GO:0010507(negative regulation of autophagy);GO:0016020(memb…	NA	NA	NA	ceramide-1-phosphate transfer protein [Source:HGNC Symbol;Acc:HGNC:28116]	UTR3	-2.46	0.000218776	-0.173	down	1.19981	0.262809	0.0125684	0.414738	up	no	16.282	16.752	13.542	13.9907
chr1	1399514	1402046	2533	ENSG00000224870	ENST00000418833	MRPL20-AS1	NA	NA	NA	NA	MRPL20 antisense RNA 1 [Source:HGNC Symbol;Acc:HGNC:27125]	ncRNA_exonic	-2.64	0.000131826	-0.163	down	0.972015	-0.0409497	0.839613	0.963864	down	no	11.8202	11.9415	12.0668	12.379
chr1	1477277	1478102	826	ENSG00000160072	ENST00000308647	ATAD3B	GO:0000166(nucleotide binding);GO:0005524(ATP binding);GO:0005739(mitochondrion);GO:0005743(mitochondrial inner membrane);GO:0005886(plasma membrane);GO:0007005(mitochondrion organization);GO:0016020(membrane);GO:0016887(ATP hydrolysis activity);GO:0030667(secretory granule membrane);GO:0101003(ficolin-1-rich granule membrane);GO:0101003(ficolin-1-rich granule membrane)	NA	NA	NA	ATPase family AAA domain containing 3B [Source:HGNC Symbol;Acc:HGNC:24007]	exonic	-0.931	0.0218776	0.423	up	1.18753	0.24797	0.00388174	0.341326	up	no	13.7792	13.1528	11.3071	11.3718
chr1	1478610	1482232	3623	ENSG00000160072	ENST00000308647	ATAD3B	GO:0000166(nucleotide binding);GO:0005524(ATP binding);GO:0005739(mitochondrion);GO:0005743(mitochondrial inner membrane);GO:0005886(plasma membrane);GO:0007005(mitochondrion organization);GO:0016020(membrane);GO:0016887(ATP hydrolysis activity);GO:0030667(secretory granule membrane);GO:0101003(ficolin-1-rich granule membrane);GO:0101003(ficolin-1-rich granule membrane)	NA	NA	NA	ATPase family AAA domain containing 3B [Source:HGNC Symbol;Acc:HGNC:24007]	exonic	-0.935	0.0218776	0.243	up	1.18753	0.24797	0.00388174	0.341326	up	no	13.7792	13.1528	11.3071	11.3718
chr1	1495903	1496263	361	ENSG00000160072	ENST00000308647	ATAD3B	GO:0000166(nucleotide binding);GO:0005524(ATP binding);GO:0005739(mitochondrion);GO:0005743(mitochondrial inner membrane);GO:0005886(plasma membrane);GO:0007005(mitochondrion organization);GO:0016020(membrane);GO:0016887(ATP hydrolysis activity);GO:0030667(secretory granule membrane);GO:0101003(ficolin-1-rich granule membrane);GO:0101003(ficolin-1-rich granule membrane)	NA	NA	NA	ATPase family AAA domain containing 3B [Source:HGNC Symbol;Acc:HGNC:24007]	UTR3	-7	1.25893e-09	-0.842	down	1.18753	0.24797	0.00388174	0.341326	up	no	13.7792	13.1528	11.3071	11.3718
chr1	1517295	1517595	301	ENSG00000197785	ENST00000339113	ATAD3A	GO:0000166(nucleotide binding);GO:0001558(regulation of cell growth);GO:0005515(protein binding);GO:0005524(ATP binding);GO:0005739(mitochondrion);GO:0005743(mitochondrial inner membrane);GO:0007005(mitochondrion organization);GO:0016020(membrane);GO:0016021(integral component of membrane);GO:0016887(ATP hydrolysis activity);GO:0042645(mitochondrial nucleoid);GO:0042802(identical protein binding)…	NA	NA	NA	ATPase family AAA domain containing 3A [Source:HGNC Symbol;Acc:HGNC:25567]	exonic	-1.47	0.00389045	0.851	up	1.15813	0.211794	0.00986548	0.398248	up	no	53.569	51.0618	46.5896	43.7552
chr1	2228796	2232557	3762	ENSG00000157933	ENST00000378536	SKI	GO:0000122(negative regulation of transcription by RNA polymerase II);GO:0000978(RNA polymerase II cis-regulatory region sequence-specific DNA binding);GO:0000981(DNA-binding transcription factor activity, RNA polymerase II-specific);GO:0001227(DNA-binding transcription repressor activity, RNA polymerase II-specific);GO:0001843(neural tube closure);GO:0002089(lens morphogenesis in camera-type eye…	NA	NA	NA	SKI proto-oncogene [Source:HGNC Symbol;Acc:HGNC:10896]	exonic	-2.11	0.000588844	-0.356	down	1.05427	0.0762482	0.209084	0.710757	up	no	10.2751	10.1987	9.86281	9.55701
chr1	2306208	2308449	2242	ENSG00000157933	ENST00000378536	SKI	GO:0000122(negative regulation of transcription by RNA polymerase II);GO:0000978(RNA polymerase II cis-regulatory region sequence-specific DNA binding);GO:0000981(DNA-binding transcription factor activity, RNA polymerase II-specific);GO:0001227(DNA-binding transcription repressor activity, RNA polymerase II-specific);GO:0001843(neural tube closure);GO:0002089(lens morphogenesis in camera-type eye…	NA	NA	NA	SKI proto-oncogene [Source:HGNC Symbol;Acc:HGNC:10896]	UTR3	-8.82	1.25893e-11	-0.329	down	1.05427	0.0762482	0.209084	0.710757	up	no	10.2751	10.1987	9.86281	9.55701
chr1	3454664	3466148	11485	ENSG00000130762	ENST00000378373	ARHGEF16	GO:0005085(guanyl-nucleotide exchange factor activity);GO:0005515(protein binding);GO:0005737(cytoplasm);GO:0005829(cytosol);GO:0030165(PDZ domain binding);GO:0030971(receptor tyrosine kinase binding);GO:0031267(small GTPase binding);GO:0045296(cadherin binding);GO:0050790(regulation of catalytic activity);GO:0060326(cell chemotaxis);GO:0090630(activation of GTPase activity);GO:0110165(cellular a…	NA	NA	NA	Rho guanine nucleotide exchange factor 16 [Source:HGNC Symbol;Acc:HGNC:15515]	UTR5	-1.35	0.0057544	-0.175	down	1.07677	0.106713	0.160017	0.667878	up	no	15.7603	13.7842	14.1605	13.2775
chr1	3480634	3481113	480	ENSG00000130762	ENST00000378371	ARHGEF16	GO:0005085(guanyl-nucleotide exchange factor activity);GO:0005515(protein binding);GO:0005737(cytoplasm);GO:0005829(cytosol);GO:0030165(PDZ domain binding);GO:0030971(receptor tyrosine kinase binding);GO:0031267(small GTPase binding);GO:0045296(cadherin binding);GO:0050790(regulation of catalytic activity);GO:0060326(cell chemotaxis);GO:0090630(activation of GTPase activity);GO:0110165(cellular a…	NA	NA	NA	Rho guanine nucleotide exchange factor 16 [Source:HGNC Symbol;Acc:HGNC:15515]	UTR3	-5.81	2.75423e-08	-0.453	down	1.07677	0.106713	0.160017	0.667878	up	no	15.7603	13.7842	14.1605	13.2775
chr1	3629859	3630097	239	ENSG00000158109	ENST00000344579	TPRG1L	GO:0003674(molecular_function);GO:0005737(cytoplasm);GO:0008021(synaptic vesicle);GO:0008150(biological_process);GO:0016020(membrane);GO:0030054(cell junction);GO:0030672(synaptic vesicle membrane);GO:0031410(cytoplasmic vesicle);GO:0042995(cell projection);GO:0044305(calyx of Held);GO:0045202(synapse);GO:0048786(presynaptic active zone);GO:0051966(regulation of synaptic transmission, glutamaterg…	NA	NA	NA	tumor protein p63 regulated 1 like [Source:HGNC Symbol;Acc:HGNC:27007]	UTR3	-3.25	2.51189e-05	-0.874	down	1.14403	0.194131	0.0629495	0.541883	up	no	17.9212	16.3494	15.5758	14.3802
chr1	3872519	3883779	11261	ENSG00000169598	ENST00000339350	DFFB	GO:0000785(chromatin);GO:0003677(DNA binding);GO:0004518(nuclease activity);GO:0004520(endodeoxyribonuclease activity);GO:0004536(deoxyribonuclease activity);GO:0005515(protein binding);GO:0005634(nucleus);GO:0005654(nucleoplasm);GO:0005730(nucleolus);GO:0005737(cytoplasm);GO:0005829(cytosol);GO:0006308(DNA catabolic process);GO:0006309(apoptotic DNA fragmentation);GO:0006915(apoptotic process);G…	04210(Apoptosis);04210(Apoptosis)	NA	NA	DNA fragmentation factor subunit beta [Source:HGNC Symbol;Acc:HGNC:2773]	UTR3	-1.82	0.00134896	-0.876	down	1.24305	0.313884	0.184444	0.699125	up	no	1.5935	1.26083	1.14107	1.15516
chr1	5992597	5996001	3405	ENSG00000069424	ENST00000341524	KCNAB2	GO:0004033(aldo-keto reductase (NADP) activity);GO:0005244(voltage-gated ion channel activity);GO:0005249(voltage-gated potassium channel activity);GO:0005515(protein binding);GO:0005737(cytoplasm);GO:0005829(cytosol);GO:0005856(cytoskeleton);GO:0005874(microtubule);GO:0005886(plasma membrane);GO:0006811(ion transport);GO:0006813(potassium ion transport);GO:0008076(voltage-gated potassium channel…	NA	NA	NA	potassium voltage-gated channel subfamily A regulatory beta subunit 2 [Source:HGNC Symbol;Acc:HGNC:6229]	UTR5	-0.985	0.018197	-0.654	down	1.05529	0.0776378	0.181065	0.694146	up	no	7.01804	6.65384	6.59334	6.36224
chr1	6098463	6099754	1292	ENSG00000069424	ENST00000602612	KCNAB2	GO:0004033(aldo-keto reductase (NADP) activity);GO:0005244(voltage-gated ion channel activity);GO:0005249(voltage-gated potassium channel activity);GO:0005515(protein binding);GO:0005737(cytoplasm);GO:0005829(cytosol);GO:0005856(cytoskeleton);GO:0005874(microtubule);GO:0005886(plasma membrane);GO:0006811(ion transport);GO:0006813(potassium ion transport);GO:0008076(voltage-gated potassium channel…	NA	NA	NA	potassium voltage-gated channel subfamily A regulatory beta subunit 2 [Source:HGNC Symbol;Acc:HGNC:6229]	UTR3	-0.763	0.0398107	0.077	up	1.05529	0.0776378	0.181065	0.694146	up	no	7.01804	6.65384	6.59334	6.36224
chr1	6460778	6461217	440	ENSG00000187017	ENST00000633239	ESPN	GO:0003779(actin binding);GO:0005515(protein binding);GO:0005737(cytoplasm);GO:0005856(cytoskeleton);GO:0005902(microvillus);GO:0005903(brush border);GO:0007605(sensory perception of sound);GO:0017124(SH3 domain binding);GO:0030034(microvillar actin bundle assembly);GO:0031941(filamentous actin);GO:0032420(stereocilium);GO:0032426(stereocilium tip);GO:0042995(cell projection);GO:0051015(actin fil…	NA	NA	NA	espin [Source:HGNC Symbol;Acc:HGNC:13281]	UTR3	-2.36	0.000295121	-0.725	down	1.03766	0.0533384	0.316994	0.770262	up	no	10.1487	10.349	10.479	9.27468
chr1	6579993	6582112	2120	ENSG00000204859	ENST00000319084	ZBTB48	GO:0000781(chromosome, telomeric region);GO:0000976(transcription cis-regulatory region binding);GO:0000978(RNA polymerase II cis-regulatory region sequence-specific DNA binding);GO:0003677(DNA binding);GO:0003691(double-stranded telomeric DNA binding);GO:0003700(DNA-binding transcription factor activity);GO:0005515(protein binding);GO:0005634(nucleus);GO:0005694(chromosome);GO:0006357(regulation…	NA	NA	NA	zinc finger and BTB domain containing 48 [Source:HGNC Symbol;Acc:HGNC:4930]	UTR5	-0.918	0.0229087	0.26	up	1.1704	0.227004	0.113485	0.621284	up	no	4.33211	4.64606	4.04973	3.62128
chr1	6588742	6589280	539	ENSG00000204859	ENST00000466813	ZBTB48	GO:0000781(chromosome, telomeric region);GO:0000976(transcription cis-regulatory region binding);GO:0000978(RNA polymerase II cis-regulatory region sequence-specific DNA binding);GO:0003677(DNA binding);GO:0003691(double-stranded telomeric DNA binding);GO:0003700(DNA-binding transcription factor activity);GO:0005515(protein binding);GO:0005634(nucleus);GO:0005694(chromosome);GO:0006357(regulation…	NA	NA	NA	zinc finger and BTB domain containing 48 [Source:HGNC Symbol;Acc:HGNC:4930]	UTR3	-2.4	0.000263027	-0.652	down	1.1704	0.227004	0.113485	0.621284	up	no	4.33211	4.64606	4.04973	3.62128
chr1	6619890	6622036	2147	ENSG00000116273	ENST00000377648	PHF13	GO:0000278(mitotic cell cycle);GO:0003682(chromatin binding);GO:0005634(nucleus);GO:0005654(nucleoplasm);GO:0006325(chromatin organization);GO:0007049(cell cycle);GO:0007059(chromosome segregation);GO:0007076(mitotic chromosome condensation);GO:0030261(chromosome condensation);GO:0035064(methylated histone binding);GO:0046872(metal ion binding);GO:0051301(cell division)	NA	NA	NA	PHD finger protein 13 [Source:HGNC Symbol;Acc:HGNC:22983]	UTR3	-1.13	0.0114815	-0.144	down	0.996787	-0.00464281	0.620842	0.896434	down	no	13.369	12.6085	13.6248	12.4364
chr1	6632377	6634061	1685	ENSG00000041988	ENST00000487819	THAP3	GO:0003677(DNA binding);GO:0005515(protein binding);GO:0045944(positive regulation of transcription by RNA polymerase II);GO:0046872(metal ion binding);GO:0046872(metal ion binding)	NA	NA	NA	THAP domain containing 3 [Source:HGNC Symbol;Acc:HGNC:20855]	UTR3	-0.785	0.0363078	-0.143	down	1.05042	0.0709642	0.458739	0.831876	up	no	4.34505	4.06297	4.06257	3.94189
chr1	6634150	6635586	1437	ENSG00000041988	ENST00000377627	THAP3	GO:0003677(DNA binding);GO:0005515(protein binding);GO:0045944(positive regulation of transcription by RNA polymerase II);GO:0046872(metal ion binding);GO:0046872(metal ion binding)	NA	NA	NA	THAP domain containing 3 [Source:HGNC Symbol;Acc:HGNC:20855]	UTR3	-1.8	0.00144544	-0.169	down	1.05042	0.0709642	0.458739	0.831876	up	no	4.34505	4.06297	4.06257	3.94189
chr1	9183706	9185255	1550	ENSG00000234546	ENST00000412639	LNCTAM34A	NA	NA	NA	NA	long non coding transcriptional activator of miR34a [Source:HGNC Symbol;Acc:HGNC:52548]	ncRNA_exonic	-0.844	0.0295121	3.01	up	0.914822	-0.128436	1	1	down	no	0.179222	0.329107	0.283668	0.271991
chr1	9263573	9264384	812	ENSG00000049239	ENST00000377403	H6PD	GO:0003824(catalytic activity);GO:0004345(glucose-6-phosphate dehydrogenase activity);GO:0005737(cytoplasm);GO:0005739(mitochondrion);GO:0005783(endoplasmic reticulum);GO:0005788(endoplasmic reticulum lumen);GO:0005975(carbohydrate metabolic process);GO:0006006(glucose metabolic process);GO:0006098(pentose-phosphate shunt);GO:0006739(NADP metabolic process);GO:0006796(phosphate-containing compoun…	00030(Pentose phosphate pathway);01100(Metabolic pathways);01200(Carbon metabolism);01200(Carbon metabolism)	K13937	EC:1.1.1.47;EC:3.1.1.31	hexose-6-phosphate dehydrogenase/glucose 1-dehydrogenase [Source:HGNC Symbol;Acc:HGNC:4795]	exonic	-1.18	0.00977237	-0.495	down	0.926221	-0.110571	0.801448	0.954846	down	no	3.14421	2.99148	3.49488	3.12955
chr1	9351605	9368273	16669	ENSG00000171621	ENST00000328089	SPSB1	GO:0005515(protein binding);GO:0005737(cytoplasm);GO:0005829(cytosol);GO:0006511(ubiquitin-dependent protein catabolic process);GO:0016567(protein ubiquitination);GO:0019005(SCF ubiquitin ligase complex);GO:0043161(proteasome-mediated ubiquitin-dependent protein catabolic process);GO:1990756(ubiquitin ligase-substrate adaptor activity);GO:1990756(ubiquitin ligase-substrate adaptor activity)	NA	NA	NA	splA/ryanodine receptor domain and SOCS box containing 1 [Source:HGNC Symbol;Acc:HGNC:30628]	UTR3	-3.28	2.29087e-05	-0.192	down	0.997955	-0.00295295	0.609709	0.89214	down	no	11.8779	11.8295	11.7182	12.0379
chr1	9580083	9582777	2695	ENSG00000171612	ENST00000302692	SLC25A33	GO:0000002(mitochondrial genome maintenance);GO:0002082(regulation of oxidative phosphorylation);GO:0005739(mitochondrion);GO:0005743(mitochondrial inner membrane);GO:0006390(mitochondrial transcription);GO:0006864(pyrimidine nucleotide transport);GO:0007005(mitochondrion organization);GO:0008284(positive regulation of cell population proliferation);GO:0015218(pyrimidine nucleotide transmembrane …	NA	NA	NA	solute carrier family 25 member 33 [Source:HGNC Symbol;Acc:HGNC:29681]	UTR3	-1.23	0.00831764	-0.349	down	1.01685	0.0241055	0.681965	0.919833	up	no	2.42683	2.71619	2.29245	2.76535
chr1	9613019	9613529	511	ENSG00000188807	ENST00000508400	TMEM201	GO:0000922(spindle pole);GO:0005515(protein binding);GO:0005521(lamin binding);GO:0005634(nucleus);GO:0005635(nuclear envelope);GO:0005637(nuclear inner membrane);GO:0005639(integral component of nuclear inner membrane);GO:0005737(cytoplasm);GO:0005856(cytoskeleton);GO:0006998(nuclear envelope organization);GO:0007097(nuclear migration);GO:0010761(fibroblast migration);GO:0016020(membrane);GO:001…	NA	NA	NA	transmembrane protein 201 [Source:HGNC Symbol;Acc:HGNC:33719]	UTR3	-2	0.000812831	-0.497	down	1.14053	0.189705	0.0716382	0.558212	up	no	5.26469	4.83182	4.31645	4.53601
chr1	9982387	9982957	571	ENSG00000173614	ENST00000377205	NMNAT1	GO:0000166(nucleotide binding);GO:0000309(nicotinamide-nucleotide adenylyltransferase activity);GO:0003824(catalytic activity);GO:0004515(nicotinate-nucleotide adenylyltransferase activity);GO:0005515(protein binding);GO:0005524(ATP binding);GO:0005634(nucleus);GO:0005654(nucleoplasm);GO:0009058(biosynthetic process);GO:0009165(nucleotide biosynthetic process);GO:0009435(NAD biosynthetic process)…	00760(Nicotinate and nicotinamide metabolism);01100(Metabolic pathways);01240(Biosynthesis of cofactors);01240(Biosynthesis of cofactors)	K06210	EC:2.7.7.1;EC:2.7.7.18	nicotinamide nucleotide adenylyltransferase 1 [Source:HGNC Symbol;Acc:HGNC:17877]	UTR3	-0.844	0.0295121	0.598	up	0.746648	-0.4215	0.236284	0.728434	down	no	0.910124	0.804115	1.16968	1.12624
chr1	10179979	10180129	151	ENSG00000130939	ENST00000253251	UBE4B	GO:0000151(ubiquitin ligase complex);GO:0000209(protein polyubiquitination);GO:0004842(ubiquitin-protein transferase activity);GO:0005515(protein binding);GO:0005634(nucleus);GO:0005737(cytoplasm);GO:0006511(ubiquitin-dependent protein catabolic process);GO:0008626(granzyme-mediated apoptotic signaling pathway);GO:0009411(response to UV);GO:0016567(protein ubiquitination);GO:0016740(transferase a…	04120(Ubiquitin mediated proteolysis);04141(Protein processing in endoplasmic reticulum);04141(Protein processing in endoplasmic reticulum)	K10597	EC:2.3.2.27	ubiquitination factor E4B [Source:HGNC Symbol;Acc:HGNC:12500]	UTR3	-0.863	0.0281838	0.261	up	1.00096	0.00138283	0.506459	0.849515	up	no	13.4779	13.9954	12.9003	14.5468
chr1	10380553	10380974	422	ENSG00000054523	ENST00000377081	KIF1B	GO:0000166(nucleotide binding);GO:0003777(microtubule motor activity);GO:0005515(protein binding);GO:0005524(ATP binding);GO:0005737(cytoplasm);GO:0005739(mitochondrion);GO:0005856(cytoskeleton);GO:0005871(kinesin complex);GO:0005874(microtubule);GO:0005875(microtubule associated complex);GO:0006915(apoptotic process);GO:0007018(microtubule-based movement);GO:0007270(neuron-neuron synaptic transm…	NA	NA	NA	kinesin family member 1B [Source:HGNC Symbol;Acc:HGNC:16636]	UTR3	-1.58	0.00281838	0.737	up	0.773537	-0.370458	0.0557625	0.536923	down	no	1.81782	2.58071	2.63567	3.05059
chr1	10404185	10411462	7278	ENSG00000142657	ENST00000477958	PGD	GO:0004616(phosphogluconate dehydrogenase (decarboxylating) activity);GO:0005634(nucleus);GO:0005737(cytoplasm);GO:0005829(cytosol);GO:0006098(pentose-phosphate shunt);GO:0009051(pentose-phosphate shunt, oxidative branch);GO:0016491(oxidoreductase activity);GO:0019322(pentose biosynthetic process);GO:0019521(D-gluconate metabolic process);GO:0046177(D-gluconate catabolic process);GO:0050661(NADP …	00030(Pentose phosphate pathway);00480(Glutathione metabolism);01100(Metabolic pathways);01200(Carbon metabolism);01200(Carbon metabolism)	K00033	EC:1.1.1.343;EC:1.1.1.44	phosphogluconate dehydrogenase [Source:HGNC Symbol;Acc:HGNC:8891]	UTR3	-4.25	1.69824e-06	0.161	up	1.03794	0.0537164	0.233567	0.726148	up	no	112.511	103.629	103.434	104.806
chr1	10419707	10419886	180	ENSG00000142657	ENST00000270776	PGD	GO:0004616(phosphogluconate dehydrogenase (decarboxylating) activity);GO:0005634(nucleus);GO:0005737(cytoplasm);GO:0005829(cytosol);GO:0006098(pentose-phosphate shunt);GO:0009051(pentose-phosphate shunt, oxidative branch);GO:0016491(oxidoreductase activity);GO:0019322(pentose biosynthetic process);GO:0019521(D-gluconate metabolic process);GO:0046177(D-gluconate catabolic process);GO:0050661(NADP …	00030(Pentose phosphate pathway);00480(Glutathione metabolism);01100(Metabolic pathways);01200(Carbon metabolism);01200(Carbon metabolism)	K00033	EC:1.1.1.343;EC:1.1.1.44	phosphogluconate dehydrogenase [Source:HGNC Symbol;Acc:HGNC:8891]	UTR3	-0.84	0.0301995	-0.101	down	1.03794	0.0537164	0.233567	0.726148	up	no	112.511	103.629	103.434	104.806
chr1	10431143	10451764	20622	ENSG00000175279	ENST00000309048	CENPS	GO:0000712(resolution of meiotic recombination intermediates);GO:0000775(chromosome, centromeric region);GO:0000776(kinetochore);GO:0000785(chromatin);GO:0003677(DNA binding);GO:0003682(chromatin binding);GO:0003690(double-stranded DNA binding);GO:0005515(protein binding);GO:0005634(nucleus);GO:0005654(nucleoplasm);GO:0005694(chromosome);GO:0005829(cytosol);GO:0006281(DNA repair);GO:0006974(cellu…	03460(Fanconi anemia pathway);03460(Fanconi anemia pathway)	NA	NA	centromere protein S [Source:HGNC Symbol;Acc:HGNC:23163]	UTR3	-0.968	0.0194984	0.359	up	0.676099	-0.564693	0.118398	0.628512	down	no	1.42207	1.72884	2.22693	2.43349
chr1	10472407	10535958	63552	ENSG00000142655	ENST00000356607	PEX14	GO:0001650(fibrillar center);GO:0003714(transcription corepressor activity);GO:0005102(signaling receptor binding);GO:0005515(protein binding);GO:0005634(nucleus);GO:0005777(peroxisome);GO:0005778(peroxisomal membrane);GO:0005829(cytosol);GO:0007031(peroxisome organization);GO:0008017(microtubule binding);GO:0015031(protein transport);GO:0016020(membrane);GO:0016021(integral component of membrane…	04146(Peroxisome);04146(Peroxisome)	NA	NA	peroxisomal biogenesis factor 14 [Source:HGNC Symbol;Acc:HGNC:8856]	UTR5	-1.4	0.00489779	-0.311	down	1.01671	0.0239067	0.506711	0.849515	up	no	12.1653	11.4071	11.7722	11.4128
chr1	10653615	10654154	540	ENSG00000272078	ENST00000606802	NA	NA	NA	NA	NA	NA	ncRNA_exonic	-1.59	0.00275423	-0.697	down	1	0	1	1	no	no	NA	NA	NA	NA
chr1	11661683	11662311	629	ENSG00000132879	ENST00000251546	FBXO44	GO:0005515(protein binding);GO:0005737(cytoplasm);GO:0005829(cytosol);GO:0006516(glycoprotein catabolic process);GO:0010498(proteasomal protein catabolic process);GO:0016567(protein ubiquitination);GO:0019005(SCF ubiquitin ligase complex);GO:0030433(ubiquitin-dependent ERAD pathway);GO:0031146(SCF-dependent proteasomal ubiquitin-dependent protein catabolic process);GO:0061630(ubiquitin protein li…	NA	NA	NA	F-box protein 44 [Source:HGNC Symbol;Acc:HGNC:24847]	UTR3	-0.92	0.0229087	-0.231	down	1.08576	0.118711	0.221853	0.715513	up	no	8.20946	7.898	7.65407	7.18106
chr1	11972866	11975538	2673	ENSG00000083444	ENST00000196061	PLOD1	GO:0001666(response to hypoxia);GO:0005506(iron ion binding);GO:0005515(protein binding);GO:0005783(endoplasmic reticulum);GO:0005789(endoplasmic reticulum membrane);GO:0008475(procollagen-lysine 5-dioxygenase activity);GO:0008544(epidermis development);GO:0016020(membrane);GO:0016491(oxidoreductase activity);GO:0016705(oxidoreductase activity, acting on paired donors, with incorporation or reduc…	00310(Lysine degradation);01100(Metabolic pathways);01100(Metabolic pathways)	K00473	EC:1.14.11.4	procollagen-lysine,2-oxoglutarate 5-dioxygenase 1 [Source:HGNC Symbol;Acc:HGNC:9081]	UTR3	-4.93	2.75423e-07	-0.137	down	1.12478	0.169649	0.0208477	0.461687	up	no	62.9238	59.849	55.6583	53.4939
chr1	12009617	12012404	2788	ENSG00000116688	ENST00000675512	MFN2	GO:0000166(nucleotide binding);GO:0001825(blastocyst formation);GO:0003924(GTPase activity);GO:0005515(protein binding);GO:0005525(GTP binding);GO:0005739(mitochondrion);GO:0005741(mitochondrial outer membrane);GO:0005829(cytosol);GO:0006626(protein targeting to mitochondrion);GO:0006914(autophagy);GO:0006915(apoptotic process);GO:0006986(response to unfolded protein);GO:0007005(mitochondrion org…	04137(Mitophagy - animal);04621(NOD-like receptor signaling pathway);05012(Parkinson disease);05022(Pathways of neurodegeneration - multiple diseases);05022(Pathways of neurodegeneration - multiple diseases)	NA	NA	mitofusin 2 [Source:HGNC Symbol;Acc:HGNC:16877]	UTR3	-4.82	3.71535e-07	-0.19	down	0.987672	-0.0178962	0.608802	0.892109	down	no	22.9204	21.7719	22.8113	22.4389
chr1	12276007	12277266	1260	ENSG00000048707	ENST00000011700	VPS13D	GO:0005515(protein binding);GO:0006623(protein targeting to vacuole);GO:0007005(mitochondrion organization);GO:0019898(extrinsic component of membrane);GO:0045053(protein retention in Golgi apparatus);GO:0070062(extracellular exosome);GO:1901526(positive regulation of mitophagy);GO:1901526(positive regulation of mitophagy)	NA	NA	NA	vacuolar protein sorting 13 homolog D [Source:HGNC Symbol;Acc:HGNC:23595]	exonic	-1.12	0.011749	0.509	up	0.7356	-0.443006	0.0758269	0.567356	down	no	0.711757	1.16376	1.20116	1.34848
chr1	13778463	13780351	1889	ENSG00000116731	ENST00000235372	PRDM2	GO:0000122(negative regulation of transcription by RNA polymerase II);GO:0000977(RNA polymerase II transcription regulatory region sequence-specific DNA binding);GO:0000981(DNA-binding transcription factor activity, RNA polymerase II-specific);GO:0001227(DNA-binding transcription repressor activity, RNA polymerase II-specific);GO:0001228(DNA-binding transcription activator activity, RNA polymeras…	00310(Lysine degradation);01100(Metabolic pathways);01100(Metabolic pathways)	K11432	EC:2.1.1.355	PR/SET domain 2 [Source:HGNC Symbol;Acc:HGNC:9347]	exonic	-2.01	0.000794328	0.604	up	0.746659	-0.421478	0.191865	0.700125	down	no	0.48974	0.661253	0.660829	0.880694
chr1	15210521	15220478	9958	ENSG00000171729	ENST00000376008	TMEM51	GO:0003674(molecular_function);GO:0005515(protein binding);GO:0005575(cellular_component);GO:0008150(biological_process);GO:0016020(membrane);GO:0016021(integral component of membrane);GO:0016021(integral component of membrane)	NA	NA	NA	transmembrane protein 51 [Source:HGNC Symbol;Acc:HGNC:25488]	UTR3	-1.18	0.01	-0.155	down	0.900484	-0.151228	0.674881	0.917189	down	no	5.98721	6.82105	7.09417	7.12958
chr1	15427997	15428849	853	ENSG00000142634	ENST00000375980	EFHD2	GO:0005509(calcium ion binding);GO:0016020(membrane);GO:0045121(membrane raft);GO:0045296(cadherin binding);GO:0046872(metal ion binding);GO:0046872(metal ion binding)	NA	NA	NA	EF-hand domain family member D2 [Source:HGNC Symbol;Acc:HGNC:28670]	UTR3	-0.744	0.042658	0.112	up	1.0235	0.0335055	0.353279	0.786448	up	no	60.4407	54.7926	56.9996	55.5884
chr1	15536495	15536706	212	ENSG00000116138	ENST00000616884	DNAJC16	GO:0016020(membrane);GO:0016021(integral component of membrane);GO:0016021(integral component of membrane)	NA	NA	NA	DnaJ heat shock protein family (Hsp40) member C16 [Source:HGNC Symbol;Acc:HGNC:29157]	UTR5	-0.792	0.0354813	0.949	up	0.861869	-0.214459	0.555419	0.871161	down	no	0.890171	1.2444	1.09899	1.37768
chr1	15725443	15728294	2852	ENSG00000116786	ENST00000375793	PLEKHM2	GO:0005515(protein binding);GO:0005737(cytoplasm);GO:0005764(lysosome);GO:0005765(lysosomal membrane);GO:0007030(Golgi organization);GO:0010008(endosome membrane);GO:0016020(membrane);GO:0019894(kinesin binding);GO:0032418(lysosome localization);GO:0032880(regulation of protein localization);GO:0042267(natural killer cell mediated cytotoxicity);GO:1903527(positive regulation of membrane tubulatio…	05132(Salmonella infection);05132(Salmonella infection)	NA	NA	pleckstrin homology and RUN domain containing M2 [Source:HGNC Symbol;Acc:HGNC:29131]	exonic	-1.5	0.00354813	-0.097	down	1.08035	0.111501	0.113181	0.620371	up	no	54.1453	48.8313	49.9483	45.3694
chr1	15939405	15940456	1052	ENSG00000065526	ENST00000375759	SPEN	GO:0000122(negative regulation of transcription by RNA polymerase II);GO:0003676(nucleic acid binding);GO:0003677(DNA binding);GO:0003714(transcription corepressor activity);GO:0003723(RNA binding);GO:0003729(mRNA binding);GO:0005515(protein binding);GO:0005634(nucleus);GO:0005654(nucleoplasm);GO:0006357(regulation of transcription by RNA polymerase II);GO:0007219(Notch signaling pathway);GO:0017…	NA	NA	NA	spen family transcriptional repressor [Source:HGNC Symbol;Acc:HGNC:17575]	UTR3	-1.69	0.00199526	-0.46	down	0.823511	-0.28014	0.210924	0.711151	down	no	2.65256	4.00557	3.60135	4.48371
chr1	16198087	16198357	271	ENSG00000234166	ENST00000457809	NA	NA	NA	NA	NA	NA	ncRNA_exonic	-1.18	0.00977237	-0.832	down	1	0	1	1	no	no	NA	NA	NA	NA
chr1	16390609	16395581	4973	ENSG00000055070	ENST00000476423	SZRD1	GO:0005515(protein binding);GO:0005515(protein binding)	NA	NA	NA	SUZ RNA binding domain containing 1 [Source:HGNC Symbol;Acc:HGNC:30232]	UTR3	-6.04	1.54882e-08	-0.166	down	1.04321	0.0610282	0.197838	0.703854	up	no	62.8315	59.7559	58.877	58.6329
chr1	16441301	16441602	302	ENSG00000157191	ENST00000337132	NECAP2	GO:0005886(plasma membrane);GO:0005905(clathrin-coated pit);GO:0006897(endocytosis);GO:0015031(protein transport);GO:0016020(membrane);GO:0016192(vesicle-mediated transport);GO:0030125(clathrin vesicle coat);GO:0030665(clathrin-coated vesicle membrane);GO:0031410(cytoplasmic vesicle);GO:0031410(cytoplasmic vesicle)	NA	NA	NA	NECAP endocytosis associated 2 [Source:HGNC Symbol;Acc:HGNC:25528]	intronic	-0.804	0.0346737	-0.55	down	1.04249	0.0600395	0.332281	0.778562	up	no	7.97732	8.08492	8.03397	7.37354
chr1	16954304	16954826	523	ENSG00000058453	ENST00000375541	CROCC	GO:0001917(photoreceptor inner segment);GO:0003779(actin binding);GO:0005198(structural molecule activity);GO:0005200(structural constituent of cytoskeleton);GO:0005515(protein binding);GO:0005737(cytoplasm);GO:0005813(centrosome);GO:0005814(centriole);GO:0005815(microtubule organizing center);GO:0005829(cytosol);GO:0005856(cytoskeleton);GO:0005886(plasma membrane);GO:0005929(cilium);GO:0007049(c…	NA	NA	NA	ciliary rootlet coiled-coil, rootletin [Source:HGNC Symbol;Acc:HGNC:21299]	exonic	-0.79	0.0363078	1.5	up	0.990796	-0.0133407	0.778278	0.947686	down	no	1.69879	1.75341	1.81045	1.67382
chr1	17406759	17406929	171	ENSG00000227751	ENST00000439577	NA	NA	NA	NA	NA	NA	ncRNA_exonic	-1.88	0.0011749	-0.28	down	1	0	1	1	no	no	NA	NA	NA	NA
chr1	19257963	19259385	1423	ENSG00000053372	ENST00000330263	MRTO4	GO:0000027(ribosomal large subunit assembly);GO:0000956(nuclear-transcribed mRNA catabolic process);GO:0003723(RNA binding);GO:0005515(protein binding);GO:0005634(nucleus);GO:0005730(nucleolus);GO:0005737(cytoplasm);GO:0006364(rRNA processing);GO:0030687(preribosome, large subunit precursor);GO:0042254(ribosome biogenesis);GO:0042273(ribosomal large subunit biogenesis);GO:0042273(ribosomal large …	NA	NA	NA	MRT4 homolog, ribosome maturation factor [Source:HGNC Symbol;Acc:HGNC:18477]	UTR3	-4.6	6.60693e-07	-0.187	down	1.15042	0.202164	0.0118723	0.414738	up	no	41.398	40.9411	34.6354	36.9376
chr1	19259681	19260128	448	ENSG00000053372	ENST00000330263	MRTO4	GO:0000027(ribosomal large subunit assembly);GO:0000956(nuclear-transcribed mRNA catabolic process);GO:0003723(RNA binding);GO:0005515(protein binding);GO:0005634(nucleus);GO:0005730(nucleolus);GO:0005737(cytoplasm);GO:0006364(rRNA processing);GO:0030687(preribosome, large subunit precursor);GO:0042254(ribosome biogenesis);GO:0042273(ribosomal large subunit biogenesis);GO:0042273(ribosomal large …	NA	NA	NA	MRT4 homolog, ribosome maturation factor [Source:HGNC Symbol;Acc:HGNC:18477]	UTR3	-1.61	0.0025704	0.291	up	1.15042	0.202164	0.0118723	0.414738	up	no	41.398	40.9411	34.6354	36.9376
chr1	19328063	19329300	1238	ENSG00000040487	ENST00000432465	SLC66A1	GO:0005515(protein binding);GO:0005764(lysosome);GO:0005765(lysosomal membrane);GO:0006865(amino acid transport);GO:0015174(basic amino acid transmembrane transporter activity);GO:0015189(L-lysine transmembrane transporter activity);GO:0015819(lysine transport);GO:0016020(membrane);GO:0016021(integral component of membrane);GO:0031301(integral component of organelle membrane);GO:0043231(intracell…	NA	NA	NA	solute carrier family 66 member 1 [Source:HGNC Symbol;Acc:HGNC:26001]	UTR3	-3.87	4.67735e-06	-0.446	down	1.17028	0.226848	0.142699	0.656924	up	no	6.09016	6.44585	5.79613	4.91588
chr1	19657046	19657737	692	ENSG00000158747	ENST00000289749	NBL1	GO:0005515(protein binding);GO:0005576(extracellular region);GO:0005615(extracellular space);GO:0007165(signal transduction);GO:0007399(nervous system development);GO:0009887(animal organ morphogenesis);GO:0016015(morphogen activity);GO:0030182(neuron differentiation);GO:0030514(negative regulation of BMP signaling pathway);GO:0035582(sequestering of BMP in extracellular matrix);GO:0036122(BMP bi…	04350(TGF-beta signaling pathway);04350(TGF-beta signaling pathway)	NA	NA	NBL1, DAN family BMP antagonist [Source:HGNC Symbol;Acc:HGNC:7650]	exonic	-5.34	9.33254e-08	-0.175	down	1.11869	0.161807	0.0338795	0.508422	up	no	63.372	59.3597	56.8966	52.8138
chr1	19658335	19658456	122	ENSG00000158747	ENST00000375136	NBL1	GO:0005515(protein binding);GO:0005576(extracellular region);GO:0005615(extracellular space);GO:0007165(signal transduction);GO:0007399(nervous system development);GO:0009887(animal organ morphogenesis);GO:0016015(morphogen activity);GO:0030182(neuron differentiation);GO:0030514(negative regulation of BMP signaling pathway);GO:0035582(sequestering of BMP in extracellular matrix);GO:0036122(BMP bi…	04350(TGF-beta signaling pathway);04350(TGF-beta signaling pathway)	NA	NA	NBL1, DAN family BMP antagonist [Source:HGNC Symbol;Acc:HGNC:7650]	UTR3	-4.54	7.76247e-07	-0.581	down	1.11869	0.161807	0.0338795	0.508422	up	no	63.372	59.3597	56.8966	52.8138
chr1	20618463	20618903	441	ENSG00000158825	ENST00000375071	CDA	GO:0001882(nucleoside binding);GO:0003824(catalytic activity);GO:0004126(cytidine deaminase activity);GO:0005515(protein binding);GO:0005576(extracellular region);GO:0005829(cytosol);GO:0007166(cell surface receptor signaling pathway);GO:0008270(zinc ion binding);GO:0008655(pyrimidine-containing compound salvage);GO:0009972(cytidine deamination);GO:0016787(hydrolase activity);GO:0019858(cytosine …	00240(Pyrimidine metabolism);00983(Drug metabolism - other enzymes);01100(Metabolic pathways);01100(Metabolic pathways)	K01489	EC:3.5.4.5	cytidine deaminase [Source:HGNC Symbol;Acc:HGNC:1712]	UTR3	-4.49	8.91251e-07	-0.113	down	1.11595	0.158273	0.0345672	0.509027	up	no	225.75	219.302	206.317	192.493
chr1	20650526	20651451	926	ENSG00000158828	ENST00000321556	PINK1	GO:0000166(nucleotide binding);GO:0000287(magnesium ion binding);GO:0000422(autophagy of mitochondrion);GO:0000423(mitophagy);GO:0000785(chromatin);GO:0001934(positive regulation of protein phosphorylation);GO:0002020(protease binding);GO:0002082(regulation of oxidative phosphorylation);GO:0002931(response to ischemia);GO:0004672(protein kinase activity);GO:0004674(protein serine/threonine kinase…	04137(Mitophagy - animal);05012(Parkinson disease);05014(Amyotrophic lateral sclerosis);05022(Pathways of neurodegeneration - multiple diseases);05022(Pathways of neurodegeneration - multiple diseases)	K05688	EC:2.7.11.1	PTEN induced kinase 1 [Source:HGNC Symbol;Acc:HGNC:14581]	UTR3	-9.91	7.94328e-13	-0.229	down	1.03213	0.0456179	0.292258	0.762525	up	no	28.0338	27.9011	28.0577	26.1362
chr1	21822199	21822589	391	ENSG00000187942	ENST00000344642	LDLRAD2	GO:0005515(protein binding);GO:0016020(membrane);GO:0016021(integral component of membrane)	NA	NA	NA	low density lipoprotein receptor class A domain containing 2 [Source:HGNC Symbol;Acc:HGNC:32071]	UTR3	-1.51	0.00346737	-0.332	down	-inf	-inf	1	1	down	no	0	0	0	0.00180246
chr1	22025351	22030617	5267	ENSG00000289694	ENST00000695855	NA	NA	NA	NA	NA	NA	UTR5	-1.02	0.0162181	0.5	up	1	0	1	1	no	no	NA	NA	NA	NA
chr1	22025495	22025765	271	ENSG00000289694	ENST00000695856	NA	NA	NA	NA	NA	NA	UTR5	-0.757	0.040738	-0.641	down	1	0	1	1	no	no	NA	NA	NA	NA
chr1	22028617	22031044	2428	ENSG00000289694	ENST00000695855	NA	NA	NA	NA	NA	NA	intronic	-1.73	0.00177828	0.464	up	1	0	1	1	no	no	NA	NA	NA	NA
chr1	22710928	22784863	73936	ENSG00000133216	ENST00000374627	EPHB2	GO:0000166(nucleotide binding);GO:0000902(cell morphogenesis);GO:0001525(angiogenesis);GO:0001540(amyloid-beta binding);GO:0001655(urogenital system development);GO:0001933(negative regulation of protein phosphorylation);GO:0002639(positive regulation of immunoglobulin production);GO:0004672(protein kinase activity);GO:0004712(protein serine/threonine/tyrosine kinase activity);GO:0004713(protein …	04360(Axon guidance);04360(Axon guidance)	K05111	EC:2.7.10.1	EPH receptor B2 [Source:HGNC Symbol;Acc:HGNC:3393]	UTR5	-0.899	0.0245471	0.335	up	0.989934	-0.0145954	0.703175	0.924549	down	no	2.56086	2.44279	2.54461	2.50991
chr1	22913535	22914883	1349	ENSG00000133216	ENST00000374627	EPHB2	GO:0000166(nucleotide binding);GO:0000902(cell morphogenesis);GO:0001525(angiogenesis);GO:0001540(amyloid-beta binding);GO:0001655(urogenital system development);GO:0001933(negative regulation of protein phosphorylation);GO:0002639(positive regulation of immunoglobulin production);GO:0004672(protein kinase activity);GO:0004712(protein serine/threonine/tyrosine kinase activity);GO:0004713(protein …	04360(Axon guidance);04360(Axon guidance)	K05111	EC:2.7.10.1	EPH receptor B2 [Source:HGNC Symbol;Acc:HGNC:3393]	UTR3	-0.947	0.020893	-0.196	down	0.989934	-0.0145954	0.703175	0.924549	down	no	2.56086	2.44279	2.54461	2.50991
chr1	23068622	23068803	182	ENSG00000004487	ENST00000686934	KDM1A	GO:0000122(negative regulation of transcription by RNA polymerase II);GO:0000380(alternative mRNA splicing, via spliceosome);GO:0000781(chromosome, telomeric region);GO:0000785(chromatin);GO:0002039(p53 binding);GO:0002052(positive regulation of neuroblast proliferation);GO:0003682(chromatin binding);GO:0005515(protein binding);GO:0005634(nucleus);GO:0005654(nucleoplasm);GO:0005667(transcription …	04714(Thermogenesis);04714(Thermogenesis)	K11450	EC:1.14.99.66	lysine demethylase 1A [Source:HGNC Symbol;Acc:HGNC:29079]	UTR3	-1.06	0.0144544	0.237	up	0.9174	-0.124377	0.606834	0.891861	down	no	11.2315	11.064	11.7622	12.5407
chr1	23069072	23069313	242	ENSG00000004487	ENST00000686934	KDM1A	GO:0000122(negative regulation of transcription by RNA polymerase II);GO:0000380(alternative mRNA splicing, via spliceosome);GO:0000781(chromosome, telomeric region);GO:0000785(chromatin);GO:0002039(p53 binding);GO:0002052(positive regulation of neuroblast proliferation);GO:0003682(chromatin binding);GO:0005515(protein binding);GO:0005634(nucleus);GO:0005654(nucleoplasm);GO:0005667(transcription …	04714(Thermogenesis);04714(Thermogenesis)	K11450	EC:1.14.99.66	lysine demethylase 1A [Source:HGNC Symbol;Acc:HGNC:29079]	UTR3	-4.05	2.88403e-06	0.424	up	0.9174	-0.124377	0.606834	0.891861	down	no	11.2315	11.064	11.7622	12.5407
chr1	23071201	23071412	212	ENSG00000004487	ENST00000686934	KDM1A	GO:0000122(negative regulation of transcription by RNA polymerase II);GO:0000380(alternative mRNA splicing, via spliceosome);GO:0000781(chromosome, telomeric region);GO:0000785(chromatin);GO:0002039(p53 binding);GO:0002052(positive regulation of neuroblast proliferation);GO:0003682(chromatin binding);GO:0005515(protein binding);GO:0005634(nucleus);GO:0005654(nucleoplasm);GO:0005667(transcription …	04714(Thermogenesis);04714(Thermogenesis)	K11450	EC:1.14.99.66	lysine demethylase 1A [Source:HGNC Symbol;Acc:HGNC:29079]	UTR3	-3.67	7.94328e-06	0.456	up	0.9174	-0.124377	0.606834	0.891861	down	no	11.2315	11.064	11.7622	12.5407
chr1	23083418	23083689	272	ENSG00000004487	ENST00000356634	KDM1A	GO:0000122(negative regulation of transcription by RNA polymerase II);GO:0000380(alternative mRNA splicing, via spliceosome);GO:0000781(chromosome, telomeric region);GO:0000785(chromatin);GO:0002039(p53 binding);GO:0002052(positive regulation of neuroblast proliferation);GO:0003682(chromatin binding);GO:0005515(protein binding);GO:0005634(nucleus);GO:0005654(nucleoplasm);GO:0005667(transcription …	04714(Thermogenesis);04714(Thermogenesis)	K11450	EC:1.14.99.66	lysine demethylase 1A [Source:HGNC Symbol;Acc:HGNC:29079]	UTR3	-2.19	0.000467735	-0.305	down	0.9174	-0.124377	0.606834	0.891861	down	no	11.2315	11.064	11.7622	12.5407
chr1	23695750	23696447	698	ENSG00000142676	ENST00000467075	RPL11	GO:0000027(ribosomal large subunit assembly);GO:0002181(cytoplasmic translation);GO:0003723(RNA binding);GO:0003735(structural constituent of ribosome);GO:0005515(protein binding);GO:0005634(nucleus);GO:0005654(nucleoplasm);GO:0005730(nucleolus);GO:0005737(cytoplasm);GO:0005829(cytosol);GO:0005840(ribosome);GO:0006364(rRNA processing);GO:0006412(translation);GO:0006605(protein targeting);GO:00080…	03010(Ribosome);05171(Coronavirus disease - COVID-19);05171(Coronavirus disease - COVID-19)	NA	NA	ribosomal protein L11 [Source:HGNC Symbol;Acc:HGNC:10301]	UTR3	-2.62	0.000141254	-0.225	down	0.913541	-0.130458	0.602435	0.889122	down	no	81.9085	105.393	96.1502	108.878
chr1	23756954	23759908	2955	ENSG00000011007	ENST00000418390	ELOA	GO:0003746(translation elongation factor activity);GO:0005515(protein binding);GO:0005615(extracellular space);GO:0005634(nucleus);GO:0005654(nucleoplasm);GO:0006357(regulation of transcription by RNA polymerase II);GO:0006366(transcription by RNA polymerase II);GO:0006367(transcription initiation at RNA polymerase II promoter);GO:0006368(transcription elongation by RNA polymerase II promoter);GO…	NA	NA	NA	elongin A [Source:HGNC Symbol;Acc:HGNC:11620]	UTR3	-1.65	0.00223872	-0.297	down	0.869841	-0.201176	0.302892	0.76654	down	no	8.94111	8.98627	9.76907	10.8409
chr1	24641391	24646954	5564	ENSG00000133226	ENST00000323848	SRRM1	GO:0000375(RNA splicing, via transesterification reactions);GO:0000398(mRNA splicing, via spliceosome);GO:0003677(DNA binding);GO:0003723(RNA binding);GO:0005515(protein binding);GO:0005634(nucleus);GO:0005654(nucleoplasm);GO:0005681(spliceosomal complex);GO:0005829(cytosol);GO:0006397(mRNA processing);GO:0008380(RNA splicing);GO:0016363(nuclear matrix);GO:0016607(nuclear speck);GO:0048024(regula…	03013(RNA transport);03015(mRNA surveillance pathway);03015(mRNA surveillance pathway)	NA	NA	serine and arginine repetitive matrix 1 [Source:HGNC Symbol;Acc:HGNC:16638]	UTR5	-1.2	0.00933254	-0.273	down	0.891019	-0.166472	0.437434	0.826866	down	no	9.5757	9.18248	9.71244	11.34
chr1	24648836	24651515	2680	ENSG00000133226	ENST00000600523	SRRM1	GO:0000375(RNA splicing, via transesterification reactions);GO:0000398(mRNA splicing, via spliceosome);GO:0003677(DNA binding);GO:0003723(RNA binding);GO:0005515(protein binding);GO:0005634(nucleus);GO:0005654(nucleoplasm);GO:0005681(spliceosomal complex);GO:0005829(cytosol);GO:0006397(mRNA processing);GO:0008380(RNA splicing);GO:0016363(nuclear matrix);GO:0016607(nuclear speck);GO:0048024(regula…	03013(RNA transport);03015(mRNA surveillance pathway);03015(mRNA surveillance pathway)	NA	NA	serine and arginine repetitive matrix 1 [Source:HGNC Symbol;Acc:HGNC:16638]	UTR3	-2.25	0.000398107	0.345	up	0.891019	-0.166472	0.437434	0.826866	down	no	9.5757	9.18248	9.71244	11.34
chr1	24839932	24840964	1033	ENSG00000169504	ENST00000374379	CLIC4	GO:0001525(angiogenesis);GO:0001886(endothelial cell morphogenesis);GO:0005244(voltage-gated ion channel activity);GO:0005254(chloride channel activity);GO:0005515(protein binding);GO:0005634(nucleus);GO:0005737(cytoplasm);GO:0005739(mitochondrion);GO:0005813(centrosome);GO:0005815(microtubule organizing center);GO:0005829(cytosol);GO:0005856(cytoskeleton);GO:0005886(plasma membrane);GO:0005902(m…	NA	NA	NA	chloride intracellular channel 4 [Source:HGNC Symbol;Acc:HGNC:13518]	UTR3	-2.8	8.51138e-05	-0.411	down	0.773876	-0.369826	0.0835407	0.580903	down	no	8.32375	12.4009	11.5482	15.2322
chr1	25456716	25485794	29079	ENSG00000204178	ENST00000374343	MACO1	GO:0003674(molecular_function);GO:0005515(protein binding);GO:0005634(nucleus);GO:0005783(endoplasmic reticulum);GO:0005789(endoplasmic reticulum membrane);GO:0006935(chemotaxis);GO:0007420(brain development);GO:0008017(microtubule binding);GO:0016020(membrane);GO:0016021(integral component of membrane);GO:0023041(neuronal signal transduction);GO:0030424(axon);GO:0030867(rough endoplasmic reticul…	NA	NA	NA	macoilin 1 [Source:HGNC Symbol;Acc:HGNC:25572]	exonic	-0.848	0.0295121	-0.283	down	0.873152	-0.195696	0.606422	0.891607	down	no	2.39418	2.42835	2.34181	3.18133
chr1	25565157	25567752	2596	ENSG00000157978	ENST00000374338	LDLRAP1	GO:0001540(amyloid-beta binding);GO:0001784(phosphotyrosine residue binding);GO:0005515(protein binding);GO:0005546(phosphatidylinositol-4,5-bisphosphate binding);GO:0005737(cytoplasm);GO:0005769(early endosome);GO:0005829(cytosol);GO:0005883(neurofilament);GO:0005886(plasma membrane);GO:0006629(lipid metabolic process);GO:0006897(endocytosis);GO:0006898(receptor-mediated endocytosis);GO:0008202(…	04144(Endocytosis);04979(Cholesterol metabolism);04979(Cholesterol metabolism)	NA	NA	low density lipoprotein receptor adaptor protein 1 [Source:HGNC Symbol;Acc:HGNC:18640]	UTR3	-2.24	0.000416869	-0.234	down	1.07455	0.103731	0.146469	0.660926	up	no	11.057	10.8304	10.2137	10.1552
chr1	25818848	25820558	1711	ENSG00000117640	ENST00000374301	MTFR1L	GO:0000266(mitochondrial fission);GO:0005515(protein binding);GO:0005739(mitochondrion);GO:0009060(aerobic respiration);GO:0009060(aerobic respiration)	NA	NA	NA	mitochondrial fission regulator 1 like [Source:HGNC Symbol;Acc:HGNC:28836]	UTR5	-1.63	0.00245471	-0.666	down	0.99271	-0.0105558	0.659999	0.911934	down	no	6.75256	6.87443	7.01136	6.7157
chr1	25832015	25832554	540	ENSG00000117640	ENST00000466284	MTFR1L	GO:0000266(mitochondrial fission);GO:0005515(protein binding);GO:0005739(mitochondrion);GO:0009060(aerobic respiration);GO:0009060(aerobic respiration)	NA	NA	NA	mitochondrial fission regulator 1 like [Source:HGNC Symbol;Acc:HGNC:28836]	UTR3	-3.82	5.24807e-06	-0.359	down	0.99271	-0.0105558	0.659999	0.911934	down	no	6.75256	6.87443	7.01136	6.7157
chr1	26169907	26170873	967	ENSG00000142684	ENST00000270812	ZNF593	GO:0003676(nucleic acid binding);GO:0003677(DNA binding);GO:0005515(protein binding);GO:0005634(nucleus);GO:0005654(nucleoplasm);GO:0005730(nucleolus);GO:0008270(zinc ion binding);GO:0045944(positive regulation of transcription by RNA polymerase II);GO:0046872(metal ion binding);GO:1903026(negative regulation of RNA polymerase II regulatory region sequence-specific DNA binding);GO:1903026(negativ…	NA	NA	NA	zinc finger protein 593 [Source:HGNC Symbol;Acc:HGNC:30943]	UTR3	-3.11	3.63078e-05	-0.184	down	1.15224	0.204441	0.0827708	0.580502	up	no	41.2635	40.0423	37.512	33.0513
chr1	26189673	26189884	212	ENSG00000142675	ENST00000361530	CNKSR1	GO:0005515(protein binding);GO:0005737(cytoplasm);GO:0005886(plasma membrane);GO:0005911(cell-cell junction);GO:0005938(cell cortex);GO:0007169(transmembrane receptor protein tyrosine kinase signaling pathway);GO:0007265(Ras protein signal transduction);GO:0007266(Rho protein signal transduction);GO:0016020(membrane);GO:0016301(kinase activity);GO:0016310(phosphorylation);GO:0030674(protein-macro…	NA	NA	NA	connector enhancer of kinase suppressor of Ras 1 [Source:HGNC Symbol;Acc:HGNC:19700]	UTR3	-1.6	0.00269153	-0.731	down	1.08376	0.116045	0.3348	0.779089	up	no	5.05043	4.86106	4.92966	4.2158
chr1	26281025	26281522	498	ENSG00000142669	ENST00000319041	SH3BGRL3	GO:0005515(protein binding);GO:0005634(nucleus);GO:0005737(cytoplasm);GO:0016604(nuclear body);GO:0070062(extracellular exosome);GO:0070062(extracellular exosome)	NA	NA	NA	SH3 domain binding glutamate rich protein like 3 [Source:HGNC Symbol;Acc:HGNC:15568]	UTR3	-2.44	0.000234423	-0.0857	down	1.17031	0.226891	0.00731652	0.367252	up	no	242.761	219.765	197.352	197.865
chr1	26461429	26465781	4353	ENSG00000117682	ENST00000703262	DHDDS	GO:0002094(polyprenyltransferase activity);GO:0005515(protein binding);GO:0005783(endoplasmic reticulum);GO:0005789(endoplasmic reticulum membrane);GO:0006486(protein glycosylation);GO:0006489(dolichyl diphosphate biosynthetic process);GO:0006629(lipid metabolic process);GO:0016020(membrane);GO:0016094(polyprenol biosynthetic process);GO:0016740(transferase activity);GO:0016765(transferase activi…	00900(Terpenoid backbone biosynthesis);00900(Terpenoid backbone biosynthesis)	K11778	EC:2.5.1.87	dehydrodolichyl diphosphate synthase subunit [Source:HGNC Symbol;Acc:HGNC:20603]	exonic	-1.72	0.00186209	-0.986	down	1.22464	0.292364	0.0247438	0.470587	up	no	5.46056	4.47159	4.17679	3.93344
chr1	26467486	26469330	1845	ENSG00000117682	ENST00000416052	DHDDS	GO:0002094(polyprenyltransferase activity);GO:0005515(protein binding);GO:0005783(endoplasmic reticulum);GO:0005789(endoplasmic reticulum membrane);GO:0006486(protein glycosylation);GO:0006489(dolichyl diphosphate biosynthetic process);GO:0006629(lipid metabolic process);GO:0016020(membrane);GO:0016094(polyprenol biosynthetic process);GO:0016740(transferase activity);GO:0016765(transferase activi…	00900(Terpenoid backbone biosynthesis);00900(Terpenoid backbone biosynthesis)	K11778	EC:2.5.1.87	dehydrodolichyl diphosphate synthase subunit [Source:HGNC Symbol;Acc:HGNC:20603]	UTR3	-3.76	6.16595e-06	-0.729	down	1.22464	0.292364	0.0247438	0.470587	up	no	5.46056	4.47159	4.17679	3.93344
chr1	26469569	26469899	331	ENSG00000117682	ENST00000236342	DHDDS	GO:0002094(polyprenyltransferase activity);GO:0005515(protein binding);GO:0005783(endoplasmic reticulum);GO:0005789(endoplasmic reticulum membrane);GO:0006486(protein glycosylation);GO:0006489(dolichyl diphosphate biosynthetic process);GO:0006629(lipid metabolic process);GO:0016020(membrane);GO:0016094(polyprenol biosynthetic process);GO:0016740(transferase activity);GO:0016765(transferase activi…	00900(Terpenoid backbone biosynthesis);00900(Terpenoid backbone biosynthesis)	K11778	EC:2.5.1.87	dehydrodolichyl diphosphate synthase subunit [Source:HGNC Symbol;Acc:HGNC:20603]	UTR3	-1.28	0.00724436	-0.398	down	1.22464	0.292364	0.0247438	0.470587	up	no	5.46056	4.47159	4.17679	3.93344
chr1	26474060	26474825	766	ENSG00000198830	ENST00000361427	HMGN2	GO:0000785(chromatin);GO:0003677(DNA binding);GO:0003682(chromatin binding);GO:0003723(RNA binding);GO:0005515(protein binding);GO:0005615(extracellular space);GO:0005634(nucleus);GO:0005737(cytoplasm);GO:0006325(chromatin organization);GO:0031492(nucleosomal DNA binding);GO:0031640(killing of cells of another organism);GO:0061844(antimicrobial humoral immune response mediated by antimicrobial pe…	NA	NA	NA	high mobility group nucleosomal binding domain 2 [Source:HGNC Symbol;Acc:HGNC:4986]	exonic	-0.942	0.0213796	0.117	up	1.04888	0.0688551	0.176293	0.688152	up	no	67.5217	70.1511	62.0042	69.2523
chr1	26574103	26575030	928	ENSG00000117676	ENST00000374163	RPS6KA1	GO:0000166(nucleotide binding);GO:0000287(magnesium ion binding);GO:0004672(protein kinase activity);GO:0004674(protein serine/threonine kinase activity);GO:0004711(ribosomal protein S6 kinase activity);GO:0004712(protein serine/threonine/tyrosine kinase activity);GO:0005515(protein binding);GO:0005524(ATP binding);GO:0005634(nucleus);GO:0005654(nucleoplasm);GO:0005737(cytoplasm);GO:0005829(cytos…	04010(MAPK signaling pathway);04114(Oocyte meiosis);04150(mTOR signaling pathway);04714(Thermogenesis);04720(Long-term potentiation);04722(Neurotrophin signaling pathway);04914(Progesterone-mediated oocyte maturation);04931(Insulin resistance);05135(Yersinia infection);05135(Yersinia infection)	K04373	EC:2.7.11.1	ribosomal protein S6 kinase A1 [Source:HGNC Symbol;Acc:HGNC:10430]	UTR3	-1.79	0.00147911	-0.116	down	1.15623	0.209427	0.0130985	0.416402	up	no	34.2592	30.4569	27.8372	28.1346
chr1	26853190	26854275	1086	ENSG00000204160	ENST00000374141	ZDHHC18	GO:0000139(Golgi membrane);GO:0005783(endoplasmic reticulum);GO:0005794(Golgi apparatus);GO:0006612(protein targeting to membrane);GO:0008104(protein localization);GO:0016020(membrane);GO:0016021(integral component of membrane);GO:0016409(palmitoyltransferase activity);GO:0016740(transferase activity);GO:0016746(acyltransferase activity);GO:0018230(peptidyl-L-cysteine S-palmitoylation);GO:0018345…	NA	K16675	EC:2.3.1.225	zinc finger DHHC-type palmitoyltransferase 18 [Source:HGNC Symbol;Acc:HGNC:20712]	UTR3	-1.86	0.00120226	-0.326	down	1.15331	0.205783	0.0518757	0.533989	up	no	8.367	7.45975	7.08387	6.63901
chr1	26863148	26864456	1309	ENSG00000175793	ENST00000339276	SFN	GO:0000079(regulation of cyclin-dependent protein serine/threonine kinase activity);GO:0001836(release of cytochrome c from mitochondria);GO:0003334(keratinocyte development);GO:0005515(protein binding);GO:0005576(extracellular region);GO:0005615(extracellular space);GO:0005634(nucleus);GO:0005737(cytoplasm);GO:0005829(cytosol);GO:0006469(negative regulation of protein kinase activity);GO:0007165…	04110(Cell cycle);04115(p53 signaling pathway);04960(Aldosterone-regulated sodium reabsorption)	NA	NA	stratifin [Source:HGNC Symbol;Acc:HGNC:10773]	UTR3	-10.4	1.99526e-13	-0.103	down	1.11104	0.151904	0.0347616	0.509027	up	no	241.139	222.096	203.009	213.931
chr1	26946301	26946421	121	ENSG00000090273	ENST00000321265	NUDC	GO:0005515(protein binding);GO:0005634(nucleus);GO:0005654(nucleoplasm);GO:0005737(cytoplasm);GO:0005794(Golgi apparatus);GO:0005819(spindle);GO:0005829(cytosol);GO:0005856(cytoskeleton);GO:0005874(microtubule);GO:0006457(protein folding);GO:0007049(cell cycle);GO:0007052(mitotic spindle organization);GO:0007080(mitotic metaphase plate congression);GO:0007097(nuclear migration);GO:0016020(membran…	NA	NA	NA	nuclear distribution C, dynein complex regulator [Source:HGNC Symbol;Acc:HGNC:8045]	UTR3	-0.985	0.018197	-0.23	down	1.02731	0.0388676	0.301495	0.76544	up	no	93.7954	86.6577	88.4266	87.2297
chr1	27649418	27649610	193	ENSG00000235912	ENST00000433132	ENSG00000235912	NA	NA	NA	NA	novel pseudogene	ncRNA_exonic	-1.97	0.000870964	-0.772	down	1.11847	0.161527	0.574973	0.880315	up	no	8.16985	10.6942	8.66033	8.20562
chr1	28236108	28236644	537	ENSG00000130770	ENST00000335514	ATP5IF1	GO:0001525(angiogenesis);GO:0001937(negative regulation of endothelial cell proliferation);GO:0004857(enzyme inhibitor activity);GO:0005515(protein binding);GO:0005516(calmodulin binding);GO:0005739(mitochondrion);GO:0006091(generation of precursor metabolites and energy);GO:0006783(heme biosynthetic process);GO:0009986(cell surface);GO:0019899(enzyme binding);GO:0030218(erythrocyte differentiati…	NA	NA	NA	ATP synthase inhibitory factor subunit 1 [Source:HGNC Symbol;Acc:HGNC:871]	UTR5	-3.14	3.31131e-05	-0.126	down	1.02125	0.0303368	0.346153	0.784515	up	no	43.0778	45.1804	42.6809	43.7407
chr1	28237799	28246609	8811	ENSG00000130770	ENST00000465645	ATP5IF1	GO:0001525(angiogenesis);GO:0001937(negative regulation of endothelial cell proliferation);GO:0004857(enzyme inhibitor activity);GO:0005515(protein binding);GO:0005516(calmodulin binding);GO:0005739(mitochondrion);GO:0006091(generation of precursor metabolites and energy);GO:0006783(heme biosynthetic process);GO:0009986(cell surface);GO:0019899(enzyme binding);GO:0030218(erythrocyte differentiati…	NA	NA	NA	ATP synthase inhibitory factor subunit 1 [Source:HGNC Symbol;Acc:HGNC:871]	UTR3	-3.23	2.63027e-05	-0.222	down	1.02125	0.0303368	0.346153	0.784515	up	no	43.0778	45.1804	42.6809	43.7407
chr1	28280760	28281298	539	ENSG00000130766	ENST00000253063	SESN2	GO:0001932(regulation of protein phosphorylation);GO:0005092(GDP-dissociation inhibitor activity);GO:0005515(protein binding);GO:0005634(nucleus);GO:0005737(cytoplasm);GO:0005739(mitochondrion);GO:0005829(cytosol);GO:0006111(regulation of gluconeogenesis);GO:0006635(fatty acid beta-oxidation);GO:0007005(mitochondrion organization);GO:0009749(response to glucose);GO:0016239(positive regulation of …	04115(p53 signaling pathway);04150(mTOR signaling pathway);04211(Longevity regulating pathway)	NA	NA	sestrin 2 [Source:HGNC Symbol;Acc:HGNC:20746]	UTR3	-2.77	9.12011e-05	-0.244	down	1.20667	0.271029	0.00791213	0.374376	up	no	25.6326	24.3577	22.4872	18.9412
chr1	28281893	28282491	599	ENSG00000130766	ENST00000253063	SESN2	GO:0001932(regulation of protein phosphorylation);GO:0005092(GDP-dissociation inhibitor activity);GO:0005515(protein binding);GO:0005634(nucleus);GO:0005737(cytoplasm);GO:0005739(mitochondrion);GO:0005829(cytosol);GO:0006111(regulation of gluconeogenesis);GO:0006635(fatty acid beta-oxidation);GO:0007005(mitochondrion organization);GO:0009749(response to glucose);GO:0016239(positive regulation of …	04115(p53 signaling pathway);04150(mTOR signaling pathway);04211(Longevity regulating pathway)	NA	NA	sestrin 2 [Source:HGNC Symbol;Acc:HGNC:20746]	UTR3	-2.15	0.000537032	-0.248	down	1.20667	0.271029	0.00791213	0.374376	up	no	25.6326	24.3577	22.4872	18.9412
chr1	28330650	28335965	5316	ENSG00000130772	ENST00000373842	MED18	GO:0003712(transcription coregulator activity);GO:0005515(protein binding);GO:0005634(nucleus);GO:0006357(regulation of transcription by RNA polymerase II);GO:0006369(termination of RNA polymerase II transcription);GO:0016592(mediator complex);GO:0032968(positive regulation of transcription elongation by RNA polymerase II);GO:0051123(RNA polymerase II preinitiation complex assembly);GO:0060261(po…	NA	NA	NA	mediator complex subunit 18 [Source:HGNC Symbol;Acc:HGNC:25944]	UTR3	-1.94	0.000954993	-0.191	down	1.0025	0.00360749	0.691444	0.922715	up	no	9.16698	10.1734	9.89954	9.39251
chr1	28438156	28466949	28794	ENSG00000204138	ENST00000632421	PHACTR4	GO:0001755(neural crest cell migration);GO:0001843(neural tube closure);GO:0003779(actin binding);GO:0005737(cytoplasm);GO:0007266(Rho protein signal transduction);GO:0007399(nervous system development);GO:0008157(protein phosphatase 1 binding);GO:0019888(protein phosphatase regulator activity);GO:0030027(lamellipodium);GO:0030036(actin cytoskeleton organization);GO:0042995(cell projection);GO:00…	NA	NA	NA	phosphatase and actin regulator 4 [Source:HGNC Symbol;Acc:HGNC:25793]	UTR3	-0.896	0.0251189	-0.135	down	0.866266	-0.207119	0.239175	0.730542	down	no	8.73559	9.19949	9.86757	10.8363
chr1	28592199	28595449	3251	ENSG00000188060	ENST00000373826	RAB42	GO:0000166(nucleotide binding);GO:0003924(GTPase activity);GO:0005515(protein binding);GO:0005525(GTP binding);GO:0005886(plasma membrane);GO:0007265(Ras protein signal transduction);GO:0016020(membrane);GO:0019003(GDP binding);GO:0019003(GDP binding)	NA	NA	NA	RAB42, member RAS oncogene family [Source:HGNC Symbol;Acc:HGNC:28702]	UTR3	-3.24	2.51189e-05	-0.177	down	0.990573	-0.013665	0.692292	0.922715	down	no	13.5966	13.9859	13.7576	14.0874
chr1	28643405	28646215	2811	ENSG00000229388	ENST00000420776	TAF12-DT	NA	NA	NA	NA	TAF12 divergent transcript [Source:HGNC Symbol;Acc:HGNC:52502]	ncRNA_exonic	-0.723	0.0457088	-2.58	down	inf	inf	1	1	up	no	0	0.271578	0	0
chr1	29115763	29117139	1377	ENSG00000159023	ENST00000643155	EPB41	GO:0003779(actin binding);GO:0005198(structural molecule activity);GO:0005200(structural constituent of cytoskeleton);GO:0005515(protein binding);GO:0005516(calmodulin binding);GO:0005545(1-phosphatidylinositol binding);GO:0005634(nucleus);GO:0005737(cytoplasm);GO:0005829(cytosol);GO:0005856(cytoskeleton);GO:0005886(plasma membrane);GO:0005938(cell cortex);GO:0007049(cell cycle);GO:0008022(protei…	NA	NA	NA	erythrocyte membrane protein band 4.1 [Source:HGNC Symbol;Acc:HGNC:3377]	UTR3	-0.899	0.0245471	-0.465	down	0.74526	-0.424184	0.017932	0.441028	down	no	1.78494	2.40259	2.59044	3.02845
chr1	30718950	30719309	360	ENSG00000186056	ENST00000414532	MATN1-AS1	NA	NA	NA	NA	MATN1 antisense RNA 1 [Source:HGNC Symbol;Acc:HGNC:40364]	ncRNA_exonic	-1.09	0.0128825	1.79	up	0.687411	-0.540755	0.27589	0.7505	down	no	0.195298	0.201257	0.300865	0.276018
chr1	31434560	31434680	121	ENSG00000168528	ENST00000373709	SERINC2	GO:0006658(phosphatidylserine metabolic process);GO:0006665(sphingolipid metabolic process);GO:0016020(membrane);GO:0016021(integral component of membrane);GO:0070062(extracellular exosome);GO:0070062(extracellular exosome)	NA	NA	NA	serine incorporator 2 [Source:HGNC Symbol;Acc:HGNC:23231]	UTR3	-1.29	0.00691831	-0.585	down	1.03379	0.0479366	0.364705	0.789892	up	no	14.8366	14.5038	14.8774	13.5041
chr1	31585812	31586022	211	ENSG00000142910	ENST00000271064	TINAGL1	GO:0005201(extracellular matrix structural constituent);GO:0005515(protein binding);GO:0005576(extracellular region);GO:0005615(extracellular space);GO:0005737(cytoplasm);GO:0005764(lysosome);GO:0006508(proteolysis);GO:0008234(cysteine-type peptidase activity);GO:0016197(endosomal transport);GO:0043236(laminin binding);GO:0062023(collagen-containing extracellular matrix);GO:0070062(extracellular …	NA	NA	NA	tubulointerstitial nephritis antigen like 1 [Source:HGNC Symbol;Acc:HGNC:19168]	exonic	-0.856	0.0288403	0.239	up	1.08121	0.112648	0.182224	0.696238	up	no	12.6059	10.7161	11.4066	10.1637
chr1	32102625	32102866	242	ENSG00000121775	ENST00000441402	TMEM39B	GO:0008150(biological_process);GO:0016020(membrane);GO:0016021(integral component of membrane);GO:0016021(integral component of membrane)	NA	NA	NA	transmembrane protein 39B [Source:HGNC Symbol;Acc:HGNC:25510]	UTR3	-1.25	0.00776247	-0.463	down	1.03184	0.0452261	0.463887	0.834356	up	no	10.1723	9.28419	9.64744	9.20856
chr1	32108055	32154676	46622	ENSG00000025800	ENST00000373625	KPNA6	GO:0005515(protein binding);GO:0005634(nucleus);GO:0005654(nucleoplasm);GO:0005737(cytoplasm);GO:0005829(cytosol);GO:0006366(transcription by RNA polymerase II);GO:0006606(protein import into nucleus);GO:0006607(NLS-bearing protein import into nucleus);GO:0008139(nuclear localization sequence binding);GO:0015031(protein transport);GO:0016020(membrane);GO:0019079(viral genome replication);GO:00425…	05164(Influenza A);05164(Influenza A)	NA	NA	karyopherin subunit alpha 6 [Source:HGNC Symbol;Acc:HGNC:6399]	UTR5	-1.54	0.00316228	0.465	up	0.880901	-0.182947	0.292593	0.762694	down	no	13.3404	13.5716	15.0859	15.4646
chr1	32175873	32176563	691	ENSG00000025800	ENST00000373625	KPNA6	GO:0005515(protein binding);GO:0005634(nucleus);GO:0005654(nucleoplasm);GO:0005737(cytoplasm);GO:0005829(cytosol);GO:0006366(transcription by RNA polymerase II);GO:0006606(protein import into nucleus);GO:0006607(NLS-bearing protein import into nucleus);GO:0008139(nuclear localization sequence binding);GO:0015031(protein transport);GO:0016020(membrane);GO:0019079(viral genome replication);GO:00425…	05164(Influenza A);05164(Influenza A)	NA	NA	karyopherin subunit alpha 6 [Source:HGNC Symbol;Acc:HGNC:6399]	UTR3	-1.58	0.00281838	-0.291	down	0.880901	-0.182947	0.292593	0.762694	down	no	13.3404	13.5716	15.0859	15.4646
chr1	32222378	32222499	122	ENSG00000084623	ENST00000355082	EIF3I	GO:0001732(formation of cytoplasmic translation initiation complex);GO:0002183(cytoplasmic translational initiation);GO:0003723(RNA binding);GO:0003743(translation initiation factor activity);GO:0005515(protein binding);GO:0005737(cytoplasm);GO:0005829(cytosol);GO:0005852(eukaryotic translation initiation factor 3 complex);GO:0006412(translation);GO:0006413(translational initiation);GO:0016282(eu…	03013(RNA transport);03013(RNA transport)	NA	NA	eukaryotic translation initiation factor 3 subunit I [Source:HGNC Symbol;Acc:HGNC:3272]	UTR5	-1.21	0.00870964	0.333	up	1.03223	0.0457626	0.243163	0.732965	up	no	35.8847	37.7132	35.9577	35.3423
chr1	32332044	32333069	1026	ENSG00000116478	ENST00000373548	HDAC1	GO:0000118(histone deacetylase complex);GO:0000122(negative regulation of transcription by RNA polymerase II);GO:0000785(chromatin);GO:0000792(heterochromatin);GO:0000976(transcription cis-regulatory region binding);GO:0000978(RNA polymerase II cis-regulatory region sequence-specific DNA binding);GO:0000979(RNA polymerase II core promoter sequence-specific DNA binding);GO:0001046(core promoter se…	04110(Cell cycle);04213(Longevity regulating pathway - multiple species);04330(Notch signaling pathway);04919(Thyroid hormone signaling pathway);05016(Huntington disease);05031(Amphetamine addiction);05034(Alcoholism);05165(Human papillomavirus infection);05169(Epstein-Barr virus infection);05200(Pathways in cancer);05202(Transcriptional misregulation in cancer);05203(Viral carcinogenesis);05206(…	K06067	EC:3.5.1.98	histone deacetylase 1 [Source:HGNC Symbol;Acc:HGNC:4852]	UTR3	-2.14	0.000549541	0.232	up	0.961756	-0.0562569	0.891759	0.975974	down	no	47.674	46.9154	50.6978	47.6529
chr1	32680666	32681057	392	ENSG00000162521	ENST00000373493	RBBP4	GO:0000118(histone deacetylase complex);GO:0000122(negative regulation of transcription by RNA polymerase II);GO:0000781(chromosome, telomeric region);GO:0000785(chromatin);GO:0000978(RNA polymerase II cis-regulatory region sequence-specific DNA binding);GO:0005515(protein binding);GO:0005634(nucleus);GO:0005654(nucleoplasm);GO:0005694(chromosome);GO:0005829(cytosol);GO:0006260(DNA replication);G…	04218(Cellular senescence);04218(Cellular senescence)	NA	NA	RB binding protein 4, chromatin remodeling factor [Source:HGNC Symbol;Acc:HGNC:9887]	UTR3	-1.62	0.00251189	-0.876	down	0.858294	-0.220456	0.16183	0.669477	down	no	13.8994	16.1066	16.9964	17.9638
chr1	32771911	32773443	1533	ENSG00000162522	ENST00000294521	KIAA1522	GO:0030154(cell differentiation);GO:0030154(cell differentiation)	NA	NA	NA	KIAA1522 [Source:HGNC Symbol;Acc:HGNC:29301]	UTR3	-5.24	1.20226e-07	-0.169	down	1.04205	0.0594248	0.230141	0.723432	up	no	45.1336	40.9003	41.6938	40.8683
chr1	32894566	32898144	3579	ENSG00000121905	ENST00000373467	HPCA	GO:0003779(actin binding);GO:0005509(calcium ion binding);GO:0005515(protein binding);GO:0005737(cytoplasm);GO:0005829(cytosol);GO:0007420(brain development);GO:0010518(positive regulation of phospholipase activity);GO:0014070(response to organic cyclic compound);GO:0016020(membrane);GO:0019722(calcium-mediated signaling);GO:0019898(extrinsic component of membrane);GO:0019900(kinase binding);GO:0…	NA	NA	NA	hippocalcin [Source:HGNC Symbol;Acc:HGNC:5144]	UTR3	-0.953	0.0204174	-0.517	down	-inf	-inf	1	1	down	no	0	0	0.054068	0
chr1	33299161	33300060	900	ENSG00000160094	ENST00000373428	ZNF362	GO:0000978(RNA polymerase II cis-regulatory region sequence-specific DNA binding);GO:0003677(DNA binding);GO:0003700(DNA-binding transcription factor activity);GO:0005634(nucleus);GO:0006357(regulation of transcription by RNA polymerase II);GO:0046872(metal ion binding);GO:0046872(metal ion binding)	NA	NA	NA	zinc finger protein 362 [Source:HGNC Symbol;Acc:HGNC:18079]	UTR3	-1.27	0.0074131	-0.334	down	0.923657	-0.114571	0.818323	0.95856	down	no	4.37029	4.74639	5.0852	4.78501
chr1	34755134	34758512	3379	ENSG00000189280	ENST00000338513	GJB5	GO:0005243(gap junction channel activity);GO:0005515(protein binding);GO:0005886(plasma membrane);GO:0005921(gap junction);GO:0005922(connexin complex);GO:0007154(cell communication);GO:0007267(cell-cell signaling);GO:0008544(epidermis development);GO:0016020(membrane);GO:0016021(integral component of membrane);GO:0030054(cell junction);GO:0055085(transmembrane transport);GO:0060707(trophoblast g…	NA	NA	NA	gap junction protein beta 5 [Source:HGNC Symbol;Acc:HGNC:4287]	UTR3	-4.07	2.69153e-06	-0.316	down	1.13037	0.176792	0.204945	0.708083	up	no	12.1917	12.7377	11.46	10.5943
chr1	34782280	34786369	4090	ENSG00000188910	ENST00000373362	GJB3	GO:0001701(in utero embryonic development);GO:0001890(placenta development);GO:0005243(gap junction channel activity);GO:0005515(protein binding);GO:0005737(cytoplasm);GO:0005886(plasma membrane);GO:0005911(cell-cell junction);GO:0005921(gap junction);GO:0005922(connexin complex);GO:0007154(cell communication);GO:0007267(cell-cell signaling);GO:0007283(spermatogenesis);GO:0016020(membrane);GO:001…	NA	NA	NA	gap junction protein beta 3 [Source:HGNC Symbol;Acc:HGNC:4285]	UTR3	-3.95	3.71535e-06	-0.183	down	1.03638	0.0515583	0.404788	0.809031	up	no	17.8266	16.5657	17.8579	15.327
chr1	35559173	35560941	1769	ENSG00000020129	ENST00000356090	NCDN	GO:0005515(protein binding);GO:0005737(cytoplasm);GO:0005768(endosome);GO:0005829(cytosol);GO:0010008(endosome membrane);GO:0016020(membrane);GO:0030054(cell junction);GO:0030425(dendrite);GO:0031175(neuron projection development);GO:0042995(cell projection);GO:0043005(neuron projection);GO:0043025(neuronal cell body);GO:0043204(perikaryon);GO:0045202(synapse);GO:0045453(bone resorption);GO:00481…	NA	NA	NA	neurochondrin [Source:HGNC Symbol;Acc:HGNC:17597]	exonic	-2.85	7.4131e-05	-0.362	down	1.15489	0.207754	0.0380037	0.515041	up	no	9.89314	9.15859	8.21825	8.27834
chr1	35566241	35566854	614	ENSG00000020129	ENST00000356090	NCDN	GO:0005515(protein binding);GO:0005737(cytoplasm);GO:0005768(endosome);GO:0005829(cytosol);GO:0010008(endosome membrane);GO:0016020(membrane);GO:0030054(cell junction);GO:0030425(dendrite);GO:0031175(neuron projection development);GO:0042995(cell projection);GO:0043005(neuron projection);GO:0043025(neuronal cell body);GO:0043204(perikaryon);GO:0045202(synapse);GO:0045453(bone resorption);GO:00481…	NA	NA	NA	neurochondrin [Source:HGNC Symbol;Acc:HGNC:17597]	UTR3	-1.37	0.00537032	-0.28	down	1.15489	0.207754	0.0380037	0.515041	up	no	9.89314	9.15859	8.21825	8.27834
chr1	35919573	35920053	481	ENSG00000092847	ENST00000635259	AGO1	GO:0000932(P-body);GO:0000956(nuclear-transcribed mRNA catabolic process);GO:0000993(RNA polymerase II complex binding);GO:0001046(core promoter sequence-specific DNA binding);GO:0003676(nucleic acid binding);GO:0003723(RNA binding);GO:0003725(double-stranded RNA binding);GO:0003727(single-stranded RNA binding);GO:0005515(protein binding);GO:0005634(nucleus);GO:0005654(nucleoplasm);GO:0005737(cyt…	NA	NA	NA	argonaute RISC component 1 [Source:HGNC Symbol;Acc:HGNC:3262]	UTR3	-1.12	0.011749	-0.558	down	0.916591	-0.12565	0.732023	0.933484	down	no	1.54055	1.8488	1.71608	1.9817
chr1	36092087	36093932	1846	ENSG00000116863	ENST00000373178	ADPRS	GO:0000287(magnesium ion binding);GO:0004553(hydrolase activity, hydrolyzing O-glycosyl compounds);GO:0004649(poly(ADP-ribose) glycohydrolase activity);GO:0005515(protein binding);GO:0005634(nucleus);GO:0005654(nucleoplasm);GO:0005694(chromosome);GO:0005737(cytoplasm);GO:0005739(mitochondrion);GO:0005759(mitochondrial matrix);GO:0006281(DNA repair);GO:0006287(base-excision repair, gap-filling);GO…	NA	K11687	EC:3.2.1.143	ADP-ribosylserine hydrolase [Source:HGNC Symbol;Acc:HGNC:21304]	UTR3	-2.76	9.54993e-05	-0.209	down	1.24864	0.320362	0.0101772	0.400362	up	no	20.1872	18.8813	15.5816	15.7071
chr1	36171228	36171755	528	ENSG00000116871	ENST00000316156	MAP7D1	GO:0000226(microtubule cytoskeleton organization);GO:0005737(cytoplasm);GO:0005819(spindle);GO:0005856(cytoskeleton);GO:0015630(microtubule cytoskeleton);GO:0015630(microtubule cytoskeleton)	NA	NA	NA	MAP7 domain containing 1 [Source:HGNC Symbol;Acc:HGNC:25514]	exonic	-0.828	0.0316228	0.128	up	1.0529	0.0743665	0.19589	0.70195	up	no	36.0734	32.2575	32.7551	32.1428
chr1	36180668	36180849	182	ENSG00000116871	ENST00000316156	MAP7D1	GO:0000226(microtubule cytoskeleton organization);GO:0005737(cytoplasm);GO:0005819(spindle);GO:0005856(cytoskeleton);GO:0015630(microtubule cytoskeleton);GO:0015630(microtubule cytoskeleton)	NA	NA	NA	MAP7 domain containing 1 [Source:HGNC Symbol;Acc:HGNC:25514]	UTR3	-4.31	1.44544e-06	-0.767	down	1.0529	0.0743665	0.19589	0.70195	up	no	36.0734	32.2575	32.7551	32.1428
chr1	36321999	36322569	571	ENSG00000214193	ENST00000474766	SH3D21	GO:0005515(protein binding);GO:0005654(nucleoplasm);GO:0005886(plasma membrane);GO:0007015(actin filament organization);GO:0016477(cell migration);GO:0016477(cell migration)	NA	NA	NA	SH3 domain containing 21 [Source:HGNC Symbol;Acc:HGNC:26236]	UTR3	-0.782	0.0371535	-0.4	down	1.10495	0.143977	0.569236	0.877848	up	no	0.274636	0.462976	0.292626	0.374928
chr1	36328321	36328921	601	ENSG00000214193	ENST00000672976	SH3D21	GO:0005515(protein binding);GO:0005654(nucleoplasm);GO:0005886(plasma membrane);GO:0007015(actin filament organization);GO:0016477(cell migration);GO:0016477(cell migration)	NA	NA	NA	SH3 domain containing 21 [Source:HGNC Symbol;Acc:HGNC:26236]	UTR3	-0.772	0.0389045	1.34	up	1.10495	0.143977	0.569236	0.877848	up	no	0.274636	0.462976	0.292626	0.374928
chr1	37484138	37484377	240	ENSG00000163874	ENST00000373087	ZC3H12A	GO:0000294(nuclear-transcribed mRNA catabolic process, endonucleolytic cleavage-dependent decay);GO:0000932(P-body);GO:0001525(angiogenesis);GO:0001933(negative regulation of protein phosphorylation);GO:0002230(positive regulation of defense response to virus by host);GO:0002376(immune system process);GO:0002757(immune response-activating signal transduction);GO:0003677(DNA binding);GO:0003682(ch…	NA	NA	NA	zinc finger CCCH-type containing 12A [Source:HGNC Symbol;Acc:HGNC:26259]	UTR3	-1.73	0.00177828	-0.962	down	1.09494	0.130846	0.307901	0.768942	up	no	5.1257	5.15963	4.70291	4.69063
chr1	38017640	38022709	5070	ENSG00000183520	ENST00000373014	UTP11	GO:0003723(RNA binding);GO:0005515(protein binding);GO:0005615(extracellular space);GO:0005634(nucleus);GO:0005654(nucleoplasm);GO:0005730(nucleolus);GO:0005737(cytoplasm);GO:0006364(rRNA processing);GO:0007399(nervous system development);GO:0032040(small-subunit processome);GO:0043065(positive regulation of apoptotic process);GO:0043065(positive regulation of apoptotic process)	NA	NA	NA	UTP11 small subunit processome component [Source:HGNC Symbol;Acc:HGNC:24329]	exonic	-1.79	0.00151356	0.382	up	0.860089	-0.217442	0.47631	0.839755	down	no	3.95955	3.86324	4.36103	4.7343
chr1	39284369	39285320	952	ENSG00000127603	ENST00000361689	MACF1	GO:0003723(RNA binding);GO:0003779(actin binding);GO:0005198(structural molecule activity);GO:0005509(calcium ion binding);GO:0005515(protein binding);GO:0005737(cytoplasm);GO:0005794(Golgi apparatus);GO:0005856(cytoskeleton);GO:0005874(microtubule);GO:0005882(intermediate filament);GO:0005886(plasma membrane);GO:0008017(microtubule binding);GO:0008092(cytoskeletal protein binding);GO:0010632(reg…	NA	NA	NA	microtubule actin crosslinking factor 1 [Source:HGNC Symbol;Acc:HGNC:13664]	exonic	-1.78	0.00154882	1.18	up	0.767415	-0.381922	0.0283945	0.486238	down	no	0.957062	1.35618	1.39147	1.62286
chr1	39368241	39372609	4369	ENSG00000127603	ENST00000361689	MACF1	GO:0003723(RNA binding);GO:0003779(actin binding);GO:0005198(structural molecule activity);GO:0005509(calcium ion binding);GO:0005515(protein binding);GO:0005737(cytoplasm);GO:0005794(Golgi apparatus);GO:0005856(cytoskeleton);GO:0005874(microtubule);GO:0005882(intermediate filament);GO:0005886(plasma membrane);GO:0008017(microtubule binding);GO:0008092(cytoskeletal protein binding);GO:0010632(reg…	NA	NA	NA	microtubule actin crosslinking factor 1 [Source:HGNC Symbol;Acc:HGNC:13664]	exonic	-1.02	0.0162181	-0.554	down	0.767415	-0.381922	0.0283945	0.486238	down	no	0.957062	1.35618	1.39147	1.62286
chr1	39753496	39753767	272	ENSG00000084072	ENST00000324379	PPIE	GO:0000398(mRNA splicing, via spliceosome);GO:0000413(protein peptidyl-prolyl isomerization);GO:0003676(nucleic acid binding);GO:0003723(RNA binding);GO:0003729(mRNA binding);GO:0003755(peptidyl-prolyl cis-trans isomerase activity);GO:0005515(protein binding);GO:0005576(extracellular region);GO:0005634(nucleus);GO:0005654(nucleoplasm);GO:0005681(spliceosomal complex);GO:0005737(cytoplasm);GO:0005…	03040(Spliceosome);03040(Spliceosome)	K09564	EC:5.2.1.8	peptidylprolyl isomerase E [Source:HGNC Symbol;Acc:HGNC:9258]	UTR3	-4.68	5.37032e-07	-0.739	down	1.12271	0.166989	0.0401032	0.518355	up	no	6.73425	6.77661	6.13376	5.90036
chr1	40290945	40292810	1866	ENSG00000084073	ENST00000674703	ZMPSTE24	GO:0001889(liver development);GO:0001942(hair follicle development);GO:0003007(heart morphogenesis);GO:0003229(ventricular cardiac muscle tissue development);GO:0003231(cardiac ventricle development);GO:0003417(growth plate cartilage development);GO:0003690(double-stranded DNA binding);GO:0004175(endopeptidase activity);GO:0004222(metalloendopeptidase activity);GO:0005515(protein binding);GO:0005…	00900(Terpenoid backbone biosynthesis);00900(Terpenoid backbone biosynthesis)	K06013	EC:3.4.24.84	zinc metallopeptidase STE24 [Source:HGNC Symbol;Acc:HGNC:12877]	UTR3	-1.04	0.0151356	-0.532	down	0.792523	-0.335475	0.293568	0.763023	down	no	2.08773	2.71649	2.46154	3.6004
chr1	40409808	40414072	4265	ENSG00000084070	ENST00000372708	SMAP2	GO:0005096(GTPase activator activity);GO:0005515(protein binding);GO:0005654(nucleoplasm);GO:0005737(cytoplasm);GO:0005829(cytosol);GO:0046872(metal ion binding);GO:0050790(regulation of catalytic activity);GO:0050790(regulation of catalytic activity)	04144(Endocytosis);04144(Endocytosis)	NA	NA	small ArfGAP2 [Source:HGNC Symbol;Acc:HGNC:25082]	exonic	-1.35	0.0057544	0.413	up	1.01285	0.0184275	0.555442	0.871161	up	no	10.1726	8.77824	9.77941	8.93095
chr1	40495025	40496223	1199	ENSG00000187815	ENST00000372705	ZFP69	GO:0000122(negative regulation of transcription by RNA polymerase II);GO:0000977(RNA polymerase II transcription regulatory region sequence-specific DNA binding);GO:0000981(DNA-binding transcription factor activity, RNA polymerase II-specific);GO:0001227(DNA-binding transcription repressor activity, RNA polymerase II-specific);GO:0003677(DNA binding);GO:0005634(nucleus);GO:0006355(regulation of D…	05168(Herpes simplex virus 1 infection);05168(Herpes simplex virus 1 infection)	NA	NA	ZFP69 zinc finger protein [Source:HGNC Symbol;Acc:HGNC:24708]	UTR3	-0.87	0.0275423	-0.691	down	1.13085	0.177408	0.595158	0.886709	up	no	0.281616	0.481353	0.359672	0.315014
chr1	40509787	40516038	6252	ENSG00000164002	ENST00000296380	EXO5	GO:0003677(DNA binding);GO:0004518(nuclease activity);GO:0004527(exonuclease activity);GO:0005634(nucleus);GO:0005654(nucleoplasm);GO:0005737(cytoplasm);GO:0005829(cytosol);GO:0006259(DNA metabolic process);GO:0006281(DNA repair);GO:0006974(cellular response to DNA damage stimulus);GO:0008310(single-stranded DNA 3'-5' exodeoxyribonuclease activity);GO:0016787(hydrolase activity);GO:0036297(inters…	NA	NA	NA	exonuclease 5 [Source:HGNC Symbol;Acc:HGNC:26115]	UTR3	-2.35	0.000301995	-0.383	down	0.927964	-0.107859	0.879159	0.973658	down	no	2.68387	2.81856	3.16274	2.76684
chr1	40770734	40770944	211	ENSG00000066136	ENST00000308733	NFYC	GO:0000785(chromatin);GO:0000976(transcription cis-regulatory region binding);GO:0000978(RNA polymerase II cis-regulatory region sequence-specific DNA binding);GO:0000981(DNA-binding transcription factor activity, RNA polymerase II-specific);GO:0001228(DNA-binding transcription activator activity, RNA polymerase II-specific);GO:0003677(DNA binding);GO:0003700(DNA-binding transcription factor acti…	04612(Antigen processing and presentation);05152(Tuberculosis);05152(Tuberculosis)	NA	NA	nuclear transcription factor Y subunit gamma [Source:HGNC Symbol;Acc:HGNC:7806]	UTR3	-1.15	0.0107152	0.346	up	0.959286	-0.0599668	0.91645	0.983448	down	no	10.4028	9.17168	9.94883	10.4564
chr1	41011995	41012175	181	ENSG00000171793	ENST00000470271	CTPS1	GO:0000166(nucleotide binding);GO:0002376(immune system process);GO:0003883(CTP synthase activity);GO:0005515(protein binding);GO:0005524(ATP binding);GO:0005737(cytoplasm);GO:0005829(cytosol);GO:0006139(nucleobase-containing compound metabolic process);GO:0006221(pyrimidine nucleotide biosynthetic process);GO:0006241(CTP biosynthetic process);GO:0006541(glutamine metabolic process);GO:0009410(re…	00240(Pyrimidine metabolism);01100(Metabolic pathways);01240(Biosynthesis of cofactors);01240(Biosynthesis of cofactors)	K01937	EC:6.3.4.2	CTP synthase 1 [Source:HGNC Symbol;Acc:HGNC:2519]	UTR3	-2.67	0.000123027	0.341	up	0.886105	-0.17445	0.310154	0.769662	down	no	12.7688	13.2903	14.6296	14.779
chr1	42675738	42676069	332	ENSG00000171960	ENST00000676675	PPIH	GO:0000398(mRNA splicing, via spliceosome);GO:0000413(protein peptidyl-prolyl isomerization);GO:0003755(peptidyl-prolyl cis-trans isomerase activity);GO:0005515(protein binding);GO:0005634(nucleus);GO:0005654(nucleoplasm);GO:0005681(spliceosomal complex);GO:0005737(cytoplasm);GO:0006397(mRNA processing);GO:0006457(protein folding);GO:0008380(RNA splicing);GO:0016018(cyclosporin A binding);GO:0016…	03040(Spliceosome);03040(Spliceosome)	K09567	EC:5.2.1.8	peptidylprolyl isomerase H [Source:HGNC Symbol;Acc:HGNC:14651]	UTR3	-1.18	0.00977237	-1.37	down	1.02411	0.0343704	0.433854	0.82574	up	no	8.42041	8.25451	8.25796	8.0244
chr1	42683357	42702197	18841	ENSG00000065978	ENST00000321358	YBX1	GO:0000122(negative regulation of transcription by RNA polymerase II);GO:0001701(in utero embryonic development);GO:0003676(nucleic acid binding);GO:0003677(DNA binding);GO:0003682(chromatin binding);GO:0003690(double-stranded DNA binding);GO:0003697(single-stranded DNA binding);GO:0003723(RNA binding);GO:0003729(mRNA binding);GO:0005515(protein binding);GO:0005576(extracellular region);GO:000563…	NA	NA	NA	Y-box binding protein 1 [Source:HGNC Symbol;Acc:HGNC:8014]	UTR3	-80	1.99526e-84	0.178	up	0.869107	-0.202395	0.185549	0.69961	down	no	248.926	281.157	296.237	313.681
chr1	42849735	42852477	2743	ENSG00000164011	ENST00000372502	ZNF691	GO:0000978(RNA polymerase II cis-regulatory region sequence-specific DNA binding);GO:0003677(DNA binding);GO:0003700(DNA-binding transcription factor activity);GO:0005515(protein binding);GO:0005634(nucleus);GO:0006357(regulation of transcription by RNA polymerase II);GO:0046872(metal ion binding);GO:0046872(metal ion binding)	NA	NA	NA	zinc finger protein 691 [Source:HGNC Symbol;Acc:HGNC:28028]	UTR3	-1.8	0.00147911	-0.27	down	1.14848	0.199721	0.223591	0.717698	up	no	5.17732	5.54151	4.44221	4.89088
chr1	42983171	42995915	12745	ENSG00000207256	ENST00000384526	NA	NA	NA	NA	NA	NA	ncRNA_exonic	-0.744	0.042658	-3.13	down	1	0	1	1	no	no	NA	NA	NA	NA
chr1	43363113	43363203	91	ENSG00000117399	ENST00000310955	CDC20	GO:0000922(spindle pole);GO:0005515(protein binding);GO:0005654(nucleoplasm);GO:0005680(anaphase-promoting complex);GO:0005737(cytoplasm);GO:0005813(centrosome);GO:0005815(microtubule organizing center);GO:0005819(spindle);GO:0005829(cytosol);GO:0005856(cytoskeleton);GO:0007049(cell cycle);GO:0007064(mitotic sister chromatid cohesion);GO:0007094(mitotic spindle assembly checkpoint signaling);GO:0…	04110(Cell cycle);04114(Oocyte meiosis);04120(Ubiquitin mediated proteolysis);05166(Human T-cell leukemia virus 1 infection);05203(Viral carcinogenesis);05203(Viral carcinogenesis)	NA	NA	cell division cycle 20 [Source:HGNC Symbol;Acc:HGNC:1723]	UTR3	-1.42	0.00457088	-0.359	down	1.15496	0.207849	0.00895198	0.383214	up	no	128.097	118.389	106.141	107.273
chr1	43450124	43451429	1306	ENSG00000198198	ENST00000562955	SZT2	GO:0003674(molecular_function);GO:0005515(protein binding);GO:0005764(lysosome);GO:0005765(lysosomal membrane);GO:0005777(peroxisome);GO:0007417(central nervous system development);GO:0009791(post-embryonic development);GO:0016020(membrane);GO:0021540(corpus callosum morphogenesis);GO:0031667(response to nutrient levels);GO:0034198(cellular response to amino acid starvation);GO:0042149(cellular r…	NA	NA	NA	SZT2 subunit of KICSTOR complex [Source:HGNC Symbol;Acc:HGNC:29040]	UTR3	-0.819	0.0323594	-0.172	down	1.01262	0.0180891	0.464949	0.834683	up	no	2.12501	2.12789	2.13362	2.06629
chr1	43603519	43604939	1421	ENSG00000142949	ENST00000359947	PTPRF	GO:0004721(phosphoprotein phosphatase activity);GO:0004725(protein tyrosine phosphatase activity);GO:0005001(transmembrane receptor protein tyrosine phosphatase activity);GO:0005515(protein binding);GO:0005886(plasma membrane);GO:0005887(integral component of plasma membrane);GO:0006470(protein dephosphorylation);GO:0007155(cell adhesion);GO:0007185(transmembrane receptor protein tyrosine phospha…	04514(Cell adhesion molecules);04520(Adherens junction);04910(Insulin signaling pathway);04931(Insulin resistance);04931(Insulin resistance)	K05695	EC:3.1.3.48	protein tyrosine phosphatase receptor type F [Source:HGNC Symbol;Acc:HGNC:9670]	exonic	-3.04	4.46684e-05	-0.185	down	0.946822	-0.0788353	0.940956	0.988518	down	no	28.6686	27.6816	30.4774	29.0378
chr1	43667858	43669268	1411	ENSG00000066135	ENST00000372396	KDM4A	GO:0001650(fibrillar center);GO:0005515(protein binding);GO:0005634(nucleus);GO:0005654(nucleoplasm);GO:0005721(pericentric heterochromatin);GO:0005737(cytoplasm);GO:0005829(cytosol);GO:0006325(chromatin organization);GO:0006338(chromatin remodeling);GO:0008270(zinc ion binding);GO:0010507(negative regulation of autophagy);GO:0010628(positive regulation of gene expression);GO:0010629(negative reg…	NA	K06709	EC:1.14.11.66;EC:1.14.11.69	lysine demethylase 4A [Source:HGNC Symbol;Acc:HGNC:22978]	exonic	-1.73	0.0018197	0.257	up	0.886688	-0.173501	0.388565	0.800517	down	no	17.1022	16.6546	20.3565	17.7142
chr1	43671772	43683701	11930	ENSG00000066135	ENST00000372396	KDM4A	GO:0001650(fibrillar center);GO:0005515(protein binding);GO:0005634(nucleus);GO:0005654(nucleoplasm);GO:0005721(pericentric heterochromatin);GO:0005737(cytoplasm);GO:0005829(cytosol);GO:0006325(chromatin organization);GO:0006338(chromatin remodeling);GO:0008270(zinc ion binding);GO:0010507(negative regulation of autophagy);GO:0010628(positive regulation of gene expression);GO:0010629(negative reg…	NA	K06709	EC:1.14.11.66;EC:1.14.11.69	lysine demethylase 4A [Source:HGNC Symbol;Acc:HGNC:22978]	exonic	-0.712	0.047863	0.291	up	0.886688	-0.173501	0.388565	0.800517	down	no	17.1022	16.6546	20.3565	17.7142
chr1	43704082	43705518	1437	ENSG00000284989	ENST00000645057	NA	NA	NA	NA	NA	NA	UTR3	-2.5	0.000194984	-0.188	down	1	0	1	1	no	no	NA	NA	NA	NA
chr1	43936523	43937240	718	ENSG00000117407	ENST00000372354	ARTN	GO:0005102(signaling receptor binding);GO:0005515(protein binding);GO:0005576(extracellular region);GO:0005615(extracellular space);GO:0007165(signal transduction);GO:0007405(neuroblast proliferation);GO:0007411(axon guidance);GO:0007422(peripheral nervous system development);GO:0008083(growth factor activity);GO:0030116(glial cell-derived neurotrophic factor receptor binding);GO:0030971(receptor…	NA	NA	NA	artemin [Source:HGNC Symbol;Acc:HGNC:727]	UTR3	-1.27	0.00724436	-0.419	down	1.13755	0.185925	0.352571	0.786448	up	no	2.11237	2.01652	1.85151	1.77813
chr1	43946949	43953400	6452	ENSG00000117408	ENST00000372343	IPO13	GO:0005515(protein binding);GO:0005634(nucleus);GO:0005737(cytoplasm);GO:0006606(protein import into nucleus);GO:0006886(intracellular protein transport);GO:0006913(nucleocytoplasmic transport);GO:0015031(protein transport);GO:0031267(small GTPase binding);GO:0033036(macromolecule localization);GO:0071702(organic substance transport);GO:0071702(organic substance transport)	NA	NA	NA	importin 13 [Source:HGNC Symbol;Acc:HGNC:16853]	UTR5	-1.5	0.00363078	-0.149	down	1.06339	0.0886714	0.164383	0.672874	up	no	15.724	15.9102	15.2152	14.5332
chr1	43967842	43968022	181	ENSG00000117408	ENST00000372343	IPO13	GO:0005515(protein binding);GO:0005634(nucleus);GO:0005737(cytoplasm);GO:0006606(protein import into nucleus);GO:0006886(intracellular protein transport);GO:0006913(nucleocytoplasmic transport);GO:0015031(protein transport);GO:0031267(small GTPase binding);GO:0033036(macromolecule localization);GO:0071702(organic substance transport);GO:0071702(organic substance transport)	NA	NA	NA	importin 13 [Source:HGNC Symbol;Acc:HGNC:16853]	UTR3	-1.47	0.00389045	-0.862	down	1.06339	0.0886714	0.164383	0.672874	up	no	15.724	15.9102	15.2152	14.5332
chr1	43969999	43970269	271	ENSG00000132768	ENST00000255108	DPH2	GO:0005515(protein binding);GO:0005829(cytosol);GO:0016740(transferase activity);GO:0017183(peptidyl-diphthamide biosynthetic process from peptidyl-histidine);GO:0032991(protein-containing complex);GO:0051539(4 iron, 4 sulfur cluster binding);GO:0090560(2-(3-amino-3-carboxypropyl)histidine synthase activity);GO:0090560(2-(3-amino-3-carboxypropyl)histidine synthase activity)	NA	NA	NA	diphthamide biosynthesis 2 [Source:HGNC Symbol;Acc:HGNC:3004]	UTR5	-0.727	0.0457088	0.159	up	1.11508	0.157146	0.0591484	0.537136	up	no	20.7067	19.9545	17.8472	18.6177
chr1	43987744	43990871	3128	ENSG00000117411	ENST00000481924	B4GALT2	GO:0000139(Golgi membrane);GO:0003831(beta-N-acetylglucosaminylglycopeptide beta-1,4-galactosyltransferase activity);GO:0003945(N-acetyllactosamine synthase activity);GO:0004461(lactose synthase activity);GO:0005654(nucleoplasm);GO:0005794(Golgi apparatus);GO:0005975(carbohydrate metabolic process);GO:0006486(protein glycosylation);GO:0007420(brain development);GO:0007613(memory);GO:0007626(locom…	00052(Galactose metabolism);00510(N-Glycan biosynthesis);00513(Various types of N-glycan biosynthesis);00514(Other types of O-glycan biosynthesis);00515(Mannose type O-glycan biosynthesis);00533(Glycosaminoglycan biosynthesis - keratan sulfate);00601(Glycosphingolipid biosynthesis - lacto and neolacto series);01100(Metabolic pathways);01100(Metabolic pathways)	K07967	EC:2.4.1.22;EC:2.4.1.38;EC:2.4.1.90	beta-1,4-galactosyltransferase 2 [Source:HGNC Symbol;Acc:HGNC:925]	UTR3	-3.99	3.38844e-06	-0.153	down	1.07544	0.104932	0.107499	0.611805	up	no	43.4745	40.076	39.8794	37.8099
chr1	43990930	43991170	241	ENSG00000117411	ENST00000309519	B4GALT2	GO:0000139(Golgi membrane);GO:0003831(beta-N-acetylglucosaminylglycopeptide beta-1,4-galactosyltransferase activity);GO:0003945(N-acetyllactosamine synthase activity);GO:0004461(lactose synthase activity);GO:0005654(nucleoplasm);GO:0005794(Golgi apparatus);GO:0005975(carbohydrate metabolic process);GO:0006486(protein glycosylation);GO:0007420(brain development);GO:0007613(memory);GO:0007626(locom…	00052(Galactose metabolism);00510(N-Glycan biosynthesis);00513(Various types of N-glycan biosynthesis);00514(Other types of O-glycan biosynthesis);00515(Mannose type O-glycan biosynthesis);00533(Glycosaminoglycan biosynthesis - keratan sulfate);00601(Glycosphingolipid biosynthesis - lacto and neolacto series);01100(Metabolic pathways);01100(Metabolic pathways)	K07967	EC:2.4.1.22;EC:2.4.1.38;EC:2.4.1.90	beta-1,4-galactosyltransferase 2 [Source:HGNC Symbol;Acc:HGNC:925]	UTR3	-8.4	3.98107e-11	-0.501	down	1.07544	0.104932	0.107499	0.611805	up	no	43.4745	40.076	39.8794	37.8099
chr1	43994839	43994990	152	ENSG00000159214	ENST00000486064	CCDC24	GO:0001835(blastocyst hatching);GO:0005515(protein binding);GO:0005515(protein binding)	NA	NA	NA	coiled-coil domain containing 24 [Source:HGNC Symbol;Acc:HGNC:28688]	UTR3	-0.735	0.0446684	1.5	up	1.06574	0.0918572	0.452759	0.831139	up	no	3.97447	4.00611	4.09116	3.39713
chr1	44048075	44051615	3541	ENSG00000230615	ENST00000431800	ENSG00000230615	NA	NA	NA	NA	novel transcript	ncRNA_exonic	-1.1	0.0128825	-0.413	down	0.98364	-0.0237973	0.877452	0.973066	down	no	0.589924	0.549814	0.573783	0.584911
chr1	44130721	44133829	3109	ENSG00000171872	ENST00000372299	KLF17	GO:0000785(chromatin);GO:0000976(transcription cis-regulatory region binding);GO:0000978(RNA polymerase II cis-regulatory region sequence-specific DNA binding);GO:0000981(DNA-binding transcription factor activity, RNA polymerase II-specific);GO:0003677(DNA binding);GO:0003700(DNA-binding transcription factor activity);GO:0005515(protein binding);GO:0005634(nucleus);GO:0006357(regulation of transc…	NA	NA	NA	Kruppel like factor 17 [Source:HGNC Symbol;Acc:HGNC:18830]	UTR3	-1.45	0.00416869	1.12	up	0.733826	-0.446489	0.334951	0.779089	down	no	0.406466	0.543967	0.649016	0.646158
chr1	44219063	44219408	346	ENSG00000178028	ENST00000315913	DMAP1	GO:0000122(negative regulation of transcription by RNA polymerase II);GO:0000786(nucleosome);GO:0000812(Swr1 complex);GO:0003714(transcription corepressor activity);GO:0005515(protein binding);GO:0005634(nucleus);GO:0005654(nucleoplasm);GO:0005657(replication fork);GO:0005737(cytoplasm);GO:0005829(cytosol);GO:0006281(DNA repair);GO:0006306(DNA methylation);GO:0006325(chromatin organization);GO:00…	NA	NA	NA	DNA methyltransferase 1 associated protein 1 [Source:HGNC Symbol;Acc:HGNC:18291]	exonic	-3.5	1.28825e-05	0.364	up	1.10449	0.143383	0.071293	0.557347	up	no	14.0979	13.5711	12.9408	12.1105
chr1	44220236	44220561	326	ENSG00000178028	ENST00000315913	DMAP1	GO:0000122(negative regulation of transcription by RNA polymerase II);GO:0000786(nucleosome);GO:0000812(Swr1 complex);GO:0003714(transcription corepressor activity);GO:0005515(protein binding);GO:0005634(nucleus);GO:0005654(nucleoplasm);GO:0005657(replication fork);GO:0005737(cytoplasm);GO:0005829(cytosol);GO:0006281(DNA repair);GO:0006306(DNA methylation);GO:0006325(chromatin organization);GO:00…	NA	NA	NA	DNA methyltransferase 1 associated protein 1 [Source:HGNC Symbol;Acc:HGNC:18291]	exonic	-1.32	0.00630957	-0.382	down	1.10449	0.143383	0.071293	0.557347	up	no	14.0979	13.5711	12.9408	12.1105
chr1	44777679	44778301	623	ENSG00000142937	ENST00000372209	RPS8	GO:0000462(maturation of SSU-rRNA from tricistronic rRNA transcript (SSU-rRNA, 5.8S rRNA, LSU-rRNA));GO:0002181(cytoplasmic translation);GO:0003723(RNA binding);GO:0003735(structural constituent of ribosome);GO:0005515(protein binding);GO:0005634(nucleus);GO:0005654(nucleoplasm);GO:0005737(cytoplasm);GO:0005783(endoplasmic reticulum);GO:0005829(cytosol);GO:0005840(ribosome);GO:0005925(focal adhes…	03010(Ribosome);05171(Coronavirus disease - COVID-19);05171(Coronavirus disease - COVID-19)	NA	NA	ribosomal protein S8 [Source:HGNC Symbol;Acc:HGNC:10441]	exonic	-33.3	5.01187e-37	0.226	up	0.994302	-0.00824334	0.544244	0.86617	down	no	199.482	223.833	213.418	212.322
chr1	44778539	44778630	92	ENSG00000142937	ENST00000372209	RPS8	GO:0000462(maturation of SSU-rRNA from tricistronic rRNA transcript (SSU-rRNA, 5.8S rRNA, LSU-rRNA));GO:0002181(cytoplasmic translation);GO:0003723(RNA binding);GO:0003735(structural constituent of ribosome);GO:0005515(protein binding);GO:0005634(nucleus);GO:0005654(nucleoplasm);GO:0005737(cytoplasm);GO:0005783(endoplasmic reticulum);GO:0005829(cytosol);GO:0005840(ribosome);GO:0005925(focal adhes…	03010(Ribosome);05171(Coronavirus disease - COVID-19);05171(Coronavirus disease - COVID-19)	NA	NA	ribosomal protein S8 [Source:HGNC Symbol;Acc:HGNC:10441]	exonic	-6.74	2.51189e-09	-0.451	down	0.994302	-0.00824334	0.544244	0.86617	down	no	199.482	223.833	213.418	212.322
chr1	45015246	45015575	330	ENSG00000126088	ENST00000652514	UROD	GO:0004853(uroporphyrinogen decarboxylase activity);GO:0005515(protein binding);GO:0005654(nucleoplasm);GO:0005737(cytoplasm);GO:0005829(cytosol);GO:0006778(porphyrin-containing compound metabolic process);GO:0006779(porphyrin-containing compound biosynthetic process);GO:0006782(protoporphyrinogen IX biosynthetic process);GO:0006783(heme biosynthetic process);GO:0006787(porphyrin-containing compo…	00860(Porphyrin and chlorophyll metabolism);01100(Metabolic pathways);01240(Biosynthesis of cofactors);01240(Biosynthesis of cofactors)	K01599	EC:4.1.1.37	uroporphyrinogen decarboxylase [Source:HGNC Symbol;Acc:HGNC:12591]	UTR3	-1.8	0.00147911	-0.227	down	1.06544	0.0914466	0.129013	0.639097	up	no	29.8016	31.3841	28.8952	28.5326
chr1	45326894	45328710	1817	ENSG00000186603	ENST00000334815	HPDL	GO:0003868(4-hydroxyphenylpyruvate dioxygenase activity);GO:0005739(mitochondrion);GO:0009072(aromatic amino acid family metabolic process);GO:0016491(oxidoreductase activity);GO:0016701(oxidoreductase activity, acting on single donors with incorporation of molecular oxygen);GO:0046872(metal ion binding);GO:0051213(dioxygenase activity)	NA	NA	NA	4-hydroxyphenylpyruvate dioxygenase like [Source:HGNC Symbol;Acc:HGNC:28242]	UTR3	-7.48	3.80189e-10	-0.26	down	1.06899	0.0962465	0.292212	0.762525	up	no	22.1155	17.4738	18.7393	18.2951
chr1	45342998	45343973	976	ENSG00000132773	ENST00000372090	TOE1	GO:0000175(3'-5'-exoribonuclease activity);GO:0003676(nucleic acid binding);GO:0003723(RNA binding);GO:0004535(poly(A)-specific ribonuclease activity);GO:0005515(protein binding);GO:0005634(nucleus);GO:0005654(nucleoplasm);GO:0005730(nucleolus);GO:0005737(cytoplasm);GO:0015030(Cajal body);GO:0016604(nuclear body);GO:0016607(nuclear speck);GO:0017069(snRNA binding);GO:0034472(snRNA 3'-end processi…	NA	NA	NA	target of EGR1, exonuclease [Source:HGNC Symbol;Acc:HGNC:15954]	UTR3	-1.9	0.00109648	-0.183	down	0.912264	-0.132477	0.657559	0.91054	down	no	15.8058	15.1548	16.971	16.9672
chr1	45509856	45510007	152	ENSG00000132763	ENST00000401061	MMACHC	GO:0005515(protein binding);GO:0005737(cytoplasm);GO:0005829(cytosol);GO:0006749(glutathione metabolic process);GO:0009235(cobalamin metabolic process);GO:0016491(oxidoreductase activity);GO:0016740(transferase activity);GO:0031419(cobalamin binding);GO:0032451(demethylase activity);GO:0033787(cyanocobalamin reductase (cyanide-eliminating) activity);GO:0042803(protein homodimerization activity);G…	04977(Vitamin digestion and absorption)	K14618	EC:1.16.1.6;EC:2.5.1.151	metabolism of cobalamin associated C [Source:HGNC Symbol;Acc:HGNC:24525]	UTR3	-1.34	0.00588844	1.54	up	1.03999	0.0565762	0.397582	0.803899	up	no	5.68863	5.65183	5.30694	5.59739
chr1	45510065	45510694	630	ENSG00000132763	ENST00000401061	MMACHC	GO:0005515(protein binding);GO:0005737(cytoplasm);GO:0005829(cytosol);GO:0006749(glutathione metabolic process);GO:0009235(cobalamin metabolic process);GO:0016491(oxidoreductase activity);GO:0016740(transferase activity);GO:0031419(cobalamin binding);GO:0032451(demethylase activity);GO:0033787(cyanocobalamin reductase (cyanide-eliminating) activity);GO:0042803(protein homodimerization activity);G…	04977(Vitamin digestion and absorption)	K14618	EC:1.16.1.6;EC:2.5.1.151	metabolism of cobalamin associated C [Source:HGNC Symbol;Acc:HGNC:24525]	UTR3	-0.84	0.0301995	-0.239	down	1.03999	0.0565762	0.397582	0.803899	up	no	5.68863	5.65183	5.30694	5.59739
chr1	45569179	45570049	871	ENSG00000117448	ENST00000351829	AKR1A1	GO:0004032(alditol:NADP+ 1-oxidoreductase activity);GO:0004033(aldo-keto reductase (NADP) activity);GO:0005515(protein binding);GO:0005615(extracellular space);GO:0005737(cytoplasm);GO:0005829(cytosol);GO:0005886(plasma membrane);GO:0006629(lipid metabolic process);GO:0008106(alcohol dehydrogenase (NADP+) activity);GO:0016020(membrane);GO:0016324(apical plasma membrane);GO:0016491(oxidoreductase …	00010(Glycolysis / Gluconeogenesis);00040(Pentose and glucuronate interconversions);00053(Ascorbate and aldarate metabolism);00561(Glycerolipid metabolism);01100(Metabolic pathways);01240(Biosynthesis of cofactors);01240(Biosynthesis of cofactors)	K00002	EC:1.1.1.2	aldo-keto reductase family 1 member A1 [Source:HGNC Symbol;Acc:HGNC:380]	UTR3	-6.71	2.69153e-09	-0.43	down	1.08201	0.113713	0.0889229	0.586572	up	no	47.2843	46.1146	44.0003	42.3195
chr1	45583845	45588816	4972	ENSG00000132780	ENST00000350030	NASP	GO:0000082(G1/S transition of mitotic cell cycle);GO:0000785(chromatin);GO:0001824(blastocyst development);GO:0005515(protein binding);GO:0005634(nucleus);GO:0005654(nucleoplasm);GO:0005737(cytoplasm);GO:0006260(DNA replication);GO:0006334(nucleosome assembly);GO:0006335(DNA replication-dependent chromatin assembly);GO:0007049(cell cycle);GO:0008584(male gonad development);GO:0015031(protein tran…	NA	NA	NA	nuclear autoantigenic sperm protein [Source:HGNC Symbol;Acc:HGNC:7644]	UTR5	-1.56	0.00295121	0.287	up	0.880836	-0.183055	0.296254	0.763248	down	no	11.8761	12.7949	13.4074	14.6012
chr1	45613143	45614342	1200	ENSG00000132780	ENST00000437362	NASP	GO:0000082(G1/S transition of mitotic cell cycle);GO:0000785(chromatin);GO:0001824(blastocyst development);GO:0005515(protein binding);GO:0005634(nucleus);GO:0005654(nucleoplasm);GO:0005737(cytoplasm);GO:0006260(DNA replication);GO:0006334(nucleosome assembly);GO:0006335(DNA replication-dependent chromatin assembly);GO:0007049(cell cycle);GO:0008584(male gonad development);GO:0015031(protein tran…	NA	NA	NA	nuclear autoantigenic sperm protein [Source:HGNC Symbol;Acc:HGNC:7644]	UTR3	-0.747	0.042658	0.154	up	0.880836	-0.183055	0.296254	0.763248	down	no	11.8761	12.7949	13.4074	14.6012
chr1	45616672	45618275	1604	ENSG00000132780	ENST00000350030	NASP	GO:0000082(G1/S transition of mitotic cell cycle);GO:0000785(chromatin);GO:0001824(blastocyst development);GO:0005515(protein binding);GO:0005634(nucleus);GO:0005654(nucleoplasm);GO:0005737(cytoplasm);GO:0006260(DNA replication);GO:0006334(nucleosome assembly);GO:0006335(DNA replication-dependent chromatin assembly);GO:0007049(cell cycle);GO:0008584(male gonad development);GO:0015031(protein tran…	NA	NA	NA	nuclear autoantigenic sperm protein [Source:HGNC Symbol;Acc:HGNC:7644]	UTR3	-0.778	0.0380189	0.107	up	0.880836	-0.183055	0.296254	0.763248	down	no	11.8761	12.7949	13.4074	14.6012
chr1	45618543	45618904	362	ENSG00000132780	ENST00000350030	NASP	GO:0000082(G1/S transition of mitotic cell cycle);GO:0000785(chromatin);GO:0001824(blastocyst development);GO:0005515(protein binding);GO:0005634(nucleus);GO:0005654(nucleoplasm);GO:0005737(cytoplasm);GO:0006260(DNA replication);GO:0006334(nucleosome assembly);GO:0006335(DNA replication-dependent chromatin assembly);GO:0007049(cell cycle);GO:0008584(male gonad development);GO:0015031(protein tran…	NA	NA	NA	nuclear autoantigenic sperm protein [Source:HGNC Symbol;Acc:HGNC:7644]	UTR3	-1.2	0.00912011	-1.12	down	0.880836	-0.183055	0.296254	0.763248	down	no	11.8761	12.7949	13.4074	14.6012
chr1	46360752	46362304	1553	ENSG00000117481	ENST00000307089	NSUN4	GO:0001510(RNA methylation);GO:0003723(RNA binding);GO:0005515(protein binding);GO:0005739(mitochondrion);GO:0005759(mitochondrial matrix);GO:0005762(mitochondrial large ribosomal subunit);GO:0006364(rRNA processing);GO:0008168(methyltransferase activity);GO:0009383(rRNA (cytosine-C5-)-methyltransferase activity);GO:0016740(transferase activity);GO:0019843(rRNA binding);GO:0031167(rRNA methylatio…	NA	NA	NA	NOP2/Sun RNA methyltransferase 4 [Source:HGNC Symbol;Acc:HGNC:31802]	UTR3	-1.2	0.00912011	0.233	up	0.812575	-0.299427	0.195816	0.70195	down	no	2.17712	2.63592	2.88879	3.0344
chr1	46515915	46516216	302	ENSG00000197587	ENST00000360032	DMBX1	GO:0000122(negative regulation of transcription by RNA polymerase II);GO:0000785(chromatin);GO:0000977(RNA polymerase II transcription regulatory region sequence-specific DNA binding);GO:0000981(DNA-binding transcription factor activity, RNA polymerase II-specific);GO:0001227(DNA-binding transcription repressor activity, RNA polymerase II-specific);GO:0003677(DNA binding);GO:0003700(DNA-binding t…	NA	NA	NA	diencephalon/mesencephalon homeobox 1 [Source:HGNC Symbol;Acc:HGNC:19026]	UTR3	-0.904	0.0245471	-1.01	down	1.09154	0.126368	0.389677	0.801191	up	no	2.59324	2.22051	2.3628	2.04725
chr1	47373011	47373192	182	ENSG00000162368	ENST00000371871	CMPK1	GO:0000166(nucleotide binding);GO:0004127(cytidylate kinase activity);GO:0004550(nucleoside diphosphate kinase activity);GO:0004849(uridine kinase activity);GO:0005515(protein binding);GO:0005524(ATP binding);GO:0005634(nucleus);GO:0005654(nucleoplasm);GO:0005730(nucleolus);GO:0005737(cytoplasm);GO:0005829(cytosol);GO:0006139(nucleobase-containing compound metabolic process);GO:0006165(nucleoside…	00240(Pyrimidine metabolism);00983(Drug metabolism - other enzymes);01100(Metabolic pathways);01240(Biosynthesis of cofactors);01240(Biosynthesis of cofactors)	K13800	EC:2.7.4.14	cytidine/uridine monophosphate kinase 1 [Source:HGNC Symbol;Acc:HGNC:18170]	exonic	-2.95	5.62341e-05	0.628	up	0.835747	-0.258861	0.314994	0.769662	down	no	4.50406	5.72225	5.16739	7.06873
chr1	52086580	52086980	401	ENSG00000134717	ENST00000477828	BTF3L4	GO:0005515(protein binding);GO:0005515(protein binding)	NA	NA	NA	basic transcription factor 3 like 4 [Source:HGNC Symbol;Acc:HGNC:30547]	UTR3	-0.901	0.0245471	0.37	up	0.881203	-0.182453	0.489193	0.844621	down	no	3.42729	4.1577	4.09095	4.51658
chr1	52417519	52418088	570	ENSG00000134748	ENST00000257181	PRPF38A	GO:0000398(mRNA splicing, via spliceosome);GO:0003723(RNA binding);GO:0005515(protein binding);GO:0005634(nucleus);GO:0005654(nucleoplasm);GO:0005681(spliceosomal complex);GO:0006397(mRNA processing);GO:0008380(RNA splicing);GO:0071005(U2-type precatalytic spliceosome);GO:0071011(precatalytic spliceosome);GO:0071011(precatalytic spliceosome)	03040(Spliceosome);03040(Spliceosome)	NA	NA	pre-mRNA processing factor 38A [Source:HGNC Symbol;Acc:HGNC:25930]	UTR3	-1.68	0.00204174	-0.606	down	0.925744	-0.111315	0.775853	0.946424	down	no	5.23158	6.63538	6.06946	6.74937
chr1	52892934	52893474	541	ENSG00000203995	ENST00000371528	ZYG11A	GO:0031462(Cul2-RING ubiquitin ligase complex);GO:0031462(Cul2-RING ubiquitin ligase complex)	NA	NA	NA	zyg-11 family member A, cell cycle regulator [Source:HGNC Symbol;Acc:HGNC:32058]	UTR3	-0.767	0.0398107	-0.416	down	0.791459	-0.337414	0.237513	0.728948	down	no	1.84423	2.46148	2.61019	2.83003
chr1	52894100	52894520	421	ENSG00000203995	ENST00000371528	ZYG11A	GO:0031462(Cul2-RING ubiquitin ligase complex);GO:0031462(Cul2-RING ubiquitin ligase complex)	NA	NA	NA	zyg-11 family member A, cell cycle regulator [Source:HGNC Symbol;Acc:HGNC:32058]	UTR3	-1.5	0.00363078	-0.732	down	0.791459	-0.337414	0.237513	0.728948	down	no	1.84423	2.46148	2.61019	2.83003
chr1	53209970	53211198	1229	ENSG00000157184	ENST00000635888	CPT2	GO:0001676(long-chain fatty acid metabolic process);GO:0001701(in utero embryonic development);GO:0004095(carnitine O-palmitoyltransferase activity);GO:0005515(protein binding);GO:0005654(nucleoplasm);GO:0005730(nucleolus);GO:0005739(mitochondrion);GO:0005743(mitochondrial inner membrane);GO:0006629(lipid metabolic process);GO:0006631(fatty acid metabolic process);GO:0006635(fatty acid beta-oxida…	00071(Fatty acid degradation);01212(Fatty acid metabolism);03320(PPAR signaling pathway);04714(Thermogenesis);04714(Thermogenesis)	K08766	EC:2.3.1.21	carnitine palmitoyltransferase 2 [Source:HGNC Symbol;Acc:HGNC:2330]	UTR3	-4.02	3.16228e-06	-0.338	down	1.01973	0.028189	0.554389	0.871161	up	no	2.69369	2.23107	2.38031	2.44916
chr1	53213867	53214197	331	ENSG00000157184	ENST00000371486	CPT2	GO:0001676(long-chain fatty acid metabolic process);GO:0001701(in utero embryonic development);GO:0004095(carnitine O-palmitoyltransferase activity);GO:0005515(protein binding);GO:0005654(nucleoplasm);GO:0005730(nucleolus);GO:0005739(mitochondrion);GO:0005743(mitochondrial inner membrane);GO:0006629(lipid metabolic process);GO:0006631(fatty acid metabolic process);GO:0006635(fatty acid beta-oxida…	00071(Fatty acid degradation);01212(Fatty acid metabolism);03320(PPAR signaling pathway);04714(Thermogenesis);04714(Thermogenesis)	K08766	EC:2.3.1.21	carnitine palmitoyltransferase 2 [Source:HGNC Symbol;Acc:HGNC:2330]	UTR3	-0.826	0.0316228	-0.352	down	1.01973	0.028189	0.554389	0.871161	up	no	2.69369	2.23107	2.38031	2.44916
chr1	54068878	54097571	28694	ENSG00000116205	ENST00000234827	TCEANC2	GO:0005515(protein binding);GO:0005634(nucleus);GO:0006351(DNA-templated transcription);GO:0006351(DNA-templated transcription)	NA	NA	NA	transcription elongation factor A N-terminal and central domain containing 2 [Source:HGNC Symbol;Acc:HGNC:26494]	UTR3	-1.15	0.0107152	0.463	up	0.822613	-0.281714	0.454965	0.831855	down	no	0.336978	0.370275	0.404783	0.454982
chr1	54721174	54728424	7251	ENSG00000271723	ENST00000414150	MROH7-TTC4	NA	NA	NA	NA	MROH7-TTC4 readthrough (NMD candidate) [Source:HGNC Symbol;Acc:HGNC:49180]	UTR3	-0.887	0.025704	0.27	up	inf	inf	1	1	up	no	0.0111038	0	0	0
chr1	55063655	55064852	1198	ENSG00000169174	ENST00000302118	PCSK9	GO:0001822(kidney development);GO:0001889(liver development);GO:0001920(negative regulation of receptor recycling);GO:0002091(negative regulation of receptor internalization);GO:0002092(positive regulation of receptor internalization);GO:0003723(RNA binding);GO:0004252(serine-type endopeptidase activity);GO:0005515(protein binding);GO:0005576(extracellular region);GO:0005615(extracellular space);…	04979(Cholesterol metabolism);04979(Cholesterol metabolism)	NA	NA	proprotein convertase subtilisin/kexin type 9 [Source:HGNC Symbol;Acc:HGNC:20001]	UTR3	-9.89	7.94328e-13	-0.137	down	0.997851	-0.00310363	0.515312	0.854627	down	no	76.656	76.1327	79.3507	73.767
chr1	62451563	62451744	182	ENSG00000162607	ENST00000339950	USP1	GO:0001501(skeletal system development);GO:0004197(cysteine-type endopeptidase activity);GO:0004843(cysteine-type deubiquitinase activity);GO:0005515(protein binding);GO:0005634(nucleus);GO:0005654(nucleoplasm);GO:0005829(cytosol);GO:0006281(DNA repair);GO:0006282(regulation of DNA repair);GO:0006508(proteolysis);GO:0006511(ubiquitin-dependent protein catabolic process);GO:0006974(cellular respon…	03460(Fanconi anemia pathway)	K11832	EC:3.4.19.12	ubiquitin specific peptidase 1 [Source:HGNC Symbol;Acc:HGNC:12607]	UTR3	-1.02	0.0162181	1.31	up	0.833508	-0.262731	0.432998	0.825532	down	no	2.49955	3.12297	2.75107	3.99454
chr1	62805186	62819182	13997	ENSG00000125703	ENST00000317868	ATG4C	GO:0004197(cysteine-type endopeptidase activity);GO:0005515(protein binding);GO:0005575(cellular_component);GO:0005737(cytoplasm);GO:0006508(proteolysis);GO:0006914(autophagy);GO:0008233(peptidase activity);GO:0008234(cysteine-type peptidase activity);GO:0015031(protein transport);GO:0016787(hydrolase activity);GO:0051697(protein delipidation);GO:0051697(protein delipidation)	04136(Autophagy - other);04140(Autophagy - animal);04140(Autophagy - animal)	NA	NA	autophagy related 4C cysteine peptidase [Source:HGNC Symbol;Acc:HGNC:16040]	exonic	-0.824	0.0316228	0.841	up	0.700067	-0.514434	0.268161	0.747418	down	no	0.417828	0.459595	0.703473	0.549869
chr1	63659645	63659915	271	ENSG00000079739	ENST00000650546	PGM1	GO:0000287(magnesium ion binding);GO:0004614(phosphoglucomutase activity);GO:0005515(protein binding);GO:0005576(extracellular region);GO:0005737(cytoplasm);GO:0005829(cytosol);GO:0005975(carbohydrate metabolic process);GO:0006006(glucose metabolic process);GO:0006094(gluconeogenesis);GO:0006096(glycolytic process);GO:0016853(isomerase activity);GO:0016868(intramolecular transferase activity, pho…	00010(Glycolysis / Gluconeogenesis);00030(Pentose phosphate pathway);00052(Galactose metabolism);00230(Purine metabolism);00500(Starch and sucrose metabolism);00520(Amino sugar and nucleotide sugar metabolism);01100(Metabolic pathways);01100(Metabolic pathways)	K01835	EC:5.4.2.2	phosphoglucomutase 1 [Source:HGNC Symbol;Acc:HGNC:8905]	UTR3	-1.11	0.0123027	-0.192	down	1.00926	0.0132982	0.440662	0.828398	up	no	29.79	28.5309	29.1495	28.6363
chr1	70367691	70385309	17619	ENSG00000197568	ENST00000359875	HHLA3	NA	NA	NA	NA	HERV-H LTR-associating 3 [Source:HGNC Symbol;Acc:HGNC:4906]	ncRNA_exonic	-2.29	0.000363078	-0.282	down	1.12492	0.169817	0.151193	0.663438	up	no	18.8835	18.7286	16.8656	16.5698
chr1	84479258	84483023	3766	ENSG00000117133	ENST00000370654	RPF1	GO:0000460(maturation of 5.8S rRNA);GO:0000470(maturation of LSU-rRNA);GO:0003723(RNA binding);GO:0005515(protein binding);GO:0005634(nucleus);GO:0005730(nucleolus);GO:0006364(rRNA processing);GO:0019843(rRNA binding);GO:0030687(preribosome, large subunit precursor);GO:0042134(rRNA primary transcript binding);GO:0042254(ribosome biogenesis);GO:0042254(ribosome biogenesis)	NA	NA	NA	ribosome production factor 1 homolog [Source:HGNC Symbol;Acc:HGNC:30350]	UTR5	-1.07	0.0141254	0.323	up	0.699362	-0.515888	0.0367877	0.51325	down	no	4.25747	4.88868	6.7236	6.35425
chr1	85582710	85583724	1015	ENSG00000142871	ENST00000675083	CCN1	GO:0000166(nucleotide binding);GO:0001649(osteoblast differentiation);GO:0001934(positive regulation of protein phosphorylation);GO:0002041(intussusceptive angiogenesis);GO:0003181(atrioventricular valve morphogenesis);GO:0003278(apoptotic process involved in heart morphogenesis);GO:0003281(ventricular septum development);GO:0005178(integrin binding);GO:0005201(extracellular matrix structural con…	NA	NA	NA	cellular communication network factor 1 [Source:HGNC Symbol;Acc:HGNC:2654]	UTR3	-6.1	1.28825e-08	-0.261	down	0.962584	-0.0550152	0.887377	0.975035	down	no	17.4664	16.4054	16.1529	19.0355
chr1	86704928	86722645	17718	ENSG00000097033	ENST00000370558	SH3GLB1	GO:0000139(Golgi membrane);GO:0000421(autophagosome membrane);GO:0005515(protein binding);GO:0005737(cytoplasm);GO:0005739(mitochondrion);GO:0005741(mitochondrial outer membrane);GO:0005794(Golgi apparatus);GO:0005829(cytosol);GO:0006914(autophagy);GO:0006915(apoptotic process);GO:0008289(lipid binding);GO:0010508(positive regulation of autophagy);GO:0016020(membrane);GO:0016241(regulation of mac…	04140(Autophagy - animal);04144(Endocytosis);04144(Endocytosis)	NA	NA	SH3 domain containing GRB2 like, endophilin B1 [Source:HGNC Symbol;Acc:HGNC:10833]	exonic	-1.99	0.000812831	0.507	up	0.806443	-0.310355	0.245383	0.736481	down	no	1.8006	2.0273	2.16773	2.57892
chr1	86914634	86914934	301	ENSG00000153936	ENST00000370550	HS2ST1	GO:0000139(Golgi membrane);GO:0004394(heparan sulfate 2-O-sulfotransferase activity);GO:0005515(protein binding);GO:0005794(Golgi apparatus);GO:0006024(glycosaminoglycan biosynthetic process);GO:0008146(sulfotransferase activity);GO:0010467(gene expression);GO:0015014(heparan sulfate proteoglycan biosynthetic process, polysaccharide chain biosynthetic process);GO:0015015(heparan sulfate proteogly…	00534(Glycosaminoglycan biosynthesis - heparan sulfate / heparin);00534(Glycosaminoglycan biosynthesis - heparan sulfate / heparin)	NA	NA	heparan sulfate 2-O-sulfotransferase 1 [Source:HGNC Symbol;Acc:HGNC:5193]	UTR5	-0.726	0.0457088	-2.17	down	0.831519	-0.266179	0.5269	0.859165	down	no	0.561913	0.838956	0.651038	1.03367
chr1	87103519	87103609	91	ENSG00000153936	ENST00000689904	HS2ST1	GO:0000139(Golgi membrane);GO:0004394(heparan sulfate 2-O-sulfotransferase activity);GO:0005515(protein binding);GO:0005794(Golgi apparatus);GO:0006024(glycosaminoglycan biosynthetic process);GO:0008146(sulfotransferase activity);GO:0010467(gene expression);GO:0015014(heparan sulfate proteoglycan biosynthetic process, polysaccharide chain biosynthetic process);GO:0015015(heparan sulfate proteogly…	00534(Glycosaminoglycan biosynthesis - heparan sulfate / heparin);00534(Glycosaminoglycan biosynthesis - heparan sulfate / heparin)	NA	NA	heparan sulfate 2-O-sulfotransferase 1 [Source:HGNC Symbol;Acc:HGNC:5193]	UTR3	-0.931	0.0218776	-1.46	down	0.831519	-0.266179	0.5269	0.859165	down	no	0.561913	0.838956	0.651038	1.03367
chr1	87103490	87133633	30144	ENSG00000153936	ENST00000689904	HS2ST1	GO:0000139(Golgi membrane);GO:0004394(heparan sulfate 2-O-sulfotransferase activity);GO:0005515(protein binding);GO:0005794(Golgi apparatus);GO:0006024(glycosaminoglycan biosynthetic process);GO:0008146(sulfotransferase activity);GO:0010467(gene expression);GO:0015014(heparan sulfate proteoglycan biosynthetic process, polysaccharide chain biosynthetic process);GO:0015015(heparan sulfate proteogly…	00534(Glycosaminoglycan biosynthesis - heparan sulfate / heparin);00534(Glycosaminoglycan biosynthesis - heparan sulfate / heparin)	NA	NA	heparan sulfate 2-O-sulfotransferase 1 [Source:HGNC Symbol;Acc:HGNC:5193]	UTR3	-0.729	0.0457088	-1.02	down	0.831519	-0.266179	0.5269	0.859165	down	no	0.561913	0.838956	0.651038	1.03367
chr1	87344820	87345629	810	ENSG00000143013	ENST00000370542	LMO4	GO:0001843(neural tube closure);GO:0003281(ventricular septum development);GO:0005515(protein binding);GO:0005634(nucleus);GO:0005667(transcription regulator complex);GO:0006357(regulation of transcription by RNA polymerase II);GO:0021514(ventral spinal cord interneuron differentiation);GO:0021522(spinal cord motor neuron differentiation);GO:0021527(spinal cord association neuron differentiation)…	NA	NA	NA	LIM domain only 4 [Source:HGNC Symbol;Acc:HGNC:6644]	UTR3	-1	0.017378	-0.138	down	0.867082	-0.20576	0.369663	0.792242	down	no	5.19443	5.9629	6.9029	5.96477
chr1	92833391	92833452	62	ENSG00000122406	ENST00000315741	RPL5	GO:0000027(ribosomal large subunit assembly);GO:0002181(cytoplasmic translation);GO:0003723(RNA binding);GO:0003730(mRNA 3'-UTR binding);GO:0003735(structural constituent of ribosome);GO:0005515(protein binding);GO:0005634(nucleus);GO:0005654(nucleoplasm);GO:0005730(nucleolus);GO:0005737(cytoplasm);GO:0005783(endoplasmic reticulum);GO:0005829(cytosol);GO:0005840(ribosome);GO:0005925(focal adhesio…	03010(Ribosome);05171(Coronavirus disease - COVID-19);05171(Coronavirus disease - COVID-19)	NA	NA	ribosomal protein L5 [Source:HGNC Symbol;Acc:HGNC:10360]	UTR5	-3.18	3.01995e-05	0.424	up	0.890913	-0.166644	0.397573	0.803899	down	no	94.0172	120.241	113.792	126.701
chr1	92833511	92833887	377	ENSG00000122406	ENST00000315741	RPL5	GO:0000027(ribosomal large subunit assembly);GO:0002181(cytoplasmic translation);GO:0003723(RNA binding);GO:0003730(mRNA 3'-UTR binding);GO:0003735(structural constituent of ribosome);GO:0005515(protein binding);GO:0005634(nucleus);GO:0005654(nucleoplasm);GO:0005730(nucleolus);GO:0005737(cytoplasm);GO:0005783(endoplasmic reticulum);GO:0005829(cytosol);GO:0005840(ribosome);GO:0005925(focal adhesio…	03010(Ribosome);05171(Coronavirus disease - COVID-19);05171(Coronavirus disease - COVID-19)	NA	NA	ribosomal protein L5 [Source:HGNC Symbol;Acc:HGNC:10360]	UTR5	-25.3	7.94328e-29	0.436	up	0.890913	-0.166644	0.397573	0.803899	down	no	94.0172	120.241	113.792	126.701
chr1	92834805	92835105	301	ENSG00000122406	ENST00000470843	RPL5	GO:0000027(ribosomal large subunit assembly);GO:0002181(cytoplasmic translation);GO:0003723(RNA binding);GO:0003730(mRNA 3'-UTR binding);GO:0003735(structural constituent of ribosome);GO:0005515(protein binding);GO:0005634(nucleus);GO:0005654(nucleoplasm);GO:0005730(nucleolus);GO:0005737(cytoplasm);GO:0005783(endoplasmic reticulum);GO:0005829(cytosol);GO:0005840(ribosome);GO:0005925(focal adhesio…	03010(Ribosome);05171(Coronavirus disease - COVID-19);05171(Coronavirus disease - COVID-19)	NA	NA	ribosomal protein L5 [Source:HGNC Symbol;Acc:HGNC:10360]	UTR3	-3.06	4.16869e-05	0.171	up	0.890913	-0.166644	0.397573	0.803899	down	no	94.0172	120.241	113.792	126.701
chr1	92835284	92836728	1445	ENSG00000122406	ENST00000470843	RPL5	GO:0000027(ribosomal large subunit assembly);GO:0002181(cytoplasmic translation);GO:0003723(RNA binding);GO:0003730(mRNA 3'-UTR binding);GO:0003735(structural constituent of ribosome);GO:0005515(protein binding);GO:0005634(nucleus);GO:0005654(nucleoplasm);GO:0005730(nucleolus);GO:0005737(cytoplasm);GO:0005783(endoplasmic reticulum);GO:0005829(cytosol);GO:0005840(ribosome);GO:0005925(focal adhesio…	03010(Ribosome);05171(Coronavirus disease - COVID-19);05171(Coronavirus disease - COVID-19)	NA	NA	ribosomal protein L5 [Source:HGNC Symbol;Acc:HGNC:10360]	UTR3	-11.6	1.25893e-14	0.222	up	0.890913	-0.166644	0.397573	0.803899	down	no	94.0172	120.241	113.792	126.701
chr1	92840527	92841924	1398	ENSG00000122406	ENST00000370321	RPL5	GO:0000027(ribosomal large subunit assembly);GO:0002181(cytoplasmic translation);GO:0003723(RNA binding);GO:0003730(mRNA 3'-UTR binding);GO:0003735(structural constituent of ribosome);GO:0005515(protein binding);GO:0005634(nucleus);GO:0005654(nucleoplasm);GO:0005730(nucleolus);GO:0005737(cytoplasm);GO:0005783(endoplasmic reticulum);GO:0005829(cytosol);GO:0005840(ribosome);GO:0005925(focal adhesio…	03010(Ribosome);05171(Coronavirus disease - COVID-19);05171(Coronavirus disease - COVID-19)	NA	NA	ribosomal protein L5 [Source:HGNC Symbol;Acc:HGNC:10360]	UTR3	-13.2	2.51189e-16	-0.371	down	0.890913	-0.166644	0.397573	0.803899	down	no	94.0172	120.241	113.792	126.701
chr1	93129387	93133792	4406	ENSG00000143033	ENST00000370298	MTF2	GO:0000122(negative regulation of transcription by RNA polymerase II);GO:0000977(RNA polymerase II transcription regulatory region sequence-specific DNA binding);GO:0001222(transcription corepressor binding);GO:0003677(DNA binding);GO:0003682(chromatin binding);GO:0005515(protein binding);GO:0005634(nucleus);GO:0005654(nucleoplasm);GO:0005737(cytoplasm);GO:0005925(focal adhesion);GO:0006325(chrom…	NA	NA	NA	metal response element binding transcription factor 2 [Source:HGNC Symbol;Acc:HGNC:29535]	exonic	-0.874	0.0269153	1.46	up	0.833571	-0.262623	0.530642	0.860706	down	no	0.590889	0.702873	0.680795	0.871276
chr1	93218632	93221739	3108	ENSG00000122483	ENST00000690592	CCDC18	NA	NA	NA	NA	coiled-coil domain containing 18 [Source:HGNC Symbol;Acc:HGNC:30370]	UTR3	-0.935	0.0218776	4.46	up	1.12964	0.175859	0.547342	0.868178	up	no	0.162733	0.216797	0.159416	0.176559
chr1	93239843	93256490	16648	ENSG00000122483	ENST00000690592	CCDC18	NA	NA	NA	NA	coiled-coil domain containing 18 [Source:HGNC Symbol;Acc:HGNC:30370]	UTR3	-1.13	0.0112202	-2.44	down	1.12964	0.175859	0.547342	0.868178	up	no	0.162733	0.216797	0.159416	0.176559
chr1	93553073	93553403	331	ENSG00000137942	ENST00000260506	FNBP1L	GO:0005515(protein binding);GO:0005737(cytoplasm);GO:0005829(cytosol);GO:0005856(cytoskeleton);GO:0005886(plasma membrane);GO:0005938(cell cortex);GO:0006897(endocytosis);GO:0006900(vesicle budding from membrane);GO:0006914(autophagy);GO:0007165(signal transduction);GO:0008289(lipid binding);GO:0010324(membrane invagination);GO:0016020(membrane);GO:0016050(vesicle organization);GO:0030050(vesicle…	05131(Shigellosis);05131(Shigellosis)	NA	NA	formin binding protein 1 like [Source:HGNC Symbol;Acc:HGNC:20851]	UTR3	-1.18	0.00977237	-0.645	down	0.786296	-0.346855	0.232672	0.725079	down	no	1.60179	2.04747	2.0303	2.61078
chr1	95244266	95244801	536	ENSG00000271092	ENST00000604534	TLCD4-RWDD3	GO:0016020(membrane);GO:0016021(integral component of membrane);GO:0016021(integral component of membrane)	NA	NA	NA	TLCD4-RWDD3 readthrough [Source:HGNC Symbol;Acc:HGNC:49388]	UTR3	-1.37	0.00537032	0.904	up	0.212938	-2.23149	1	1	down	no	0	0.0393279	0.128856	0.0558353
chr1	95244214	95246149	1936	ENSG00000122481	ENST00000263893	RWDD3	GO:0005515(protein binding);GO:0005634(nucleus);GO:0005737(cytoplasm);GO:0032088(negative regulation of NF-kappaB transcription factor activity);GO:0033235(positive regulation of protein sumoylation);GO:1902073(positive regulation of hypoxia-inducible factor-1alpha signaling pathway);GO:1902073(positive regulation of hypoxia-inducible factor-1alpha signaling pathway)	NA	NA	NA	RWD domain containing 3 [Source:HGNC Symbol;Acc:HGNC:21393]	UTR3	-1.37	0.00537032	0.87	up	1.08714	0.120542	0.700666	0.923811	up	no	0.710753	1.01503	0.470834	1.11661
chr1	99686730	99689972	3243	ENSG00000099260	ENST00000263174	PALMD	GO:0005515(protein binding);GO:0005737(cytoplasm);GO:0008360(regulation of cell shape);GO:0016020(membrane);GO:0030054(cell junction);GO:0030425(dendrite);GO:0042995(cell projection);GO:0043197(dendritic spine);GO:0045202(synapse);GO:0045202(synapse)	NA	NA	NA	palmdelphin [Source:HGNC Symbol;Acc:HGNC:15846]	exonic	-1.44	0.0042658	-0.444	down	0.857887	-0.22114	0.651386	0.90938	down	no	0.346175	0.615107	0.461977	0.658545
chr1	100147952	100148760	809	ENSG00000122435	ENST00000370141	TRMT13	GO:0008033(tRNA processing);GO:0008168(methyltransferase activity);GO:0008175(tRNA methyltransferase activity);GO:0016740(transferase activity);GO:0030488(tRNA methylation);GO:0032259(methylation);GO:0046872(metal ion binding);GO:0106050(tRNA 2'-O-methyltransferase activity);GO:0106050(tRNA 2'-O-methyltransferase activity)	NA	K15446	EC:2.1.1.225	tRNA methyltransferase 13 homolog [Source:HGNC Symbol;Acc:HGNC:25502]	exonic	-0.748	0.0416869	-1.25	down	0.987407	-0.018283	0.932738	0.9867	down	no	0.1913	0.332649	0.197847	0.332784
chr1	101086883	101087154	272	ENSG00000233184	ENST00000446527	DPH5-DT	NA	NA	NA	NA	DPH5 divergent transcript [Source:HGNC Symbol;Acc:HGNC:53720]	ncRNA_exonic	-0.943	0.0213796	-0.875	down	1.0174	0.0248832	0.826717	0.961102	up	no	0.172995	0.233941	0.170319	0.229658
chr1	108926877	108930018	3142	ENSG00000121957	ENST00000643643	GPSM2	GO:0000132(establishment of mitotic spindle orientation);GO:0000166(nucleotide binding);GO:0000922(spindle pole);GO:0001965(G-protein alpha-subunit binding);GO:0005092(GDP-dissociation inhibitor activity);GO:0005515(protein binding);GO:0005737(cytoplasm);GO:0005813(centrosome);GO:0005829(cytosol);GO:0005856(cytoskeleton);GO:0005886(plasma membrane);GO:0005938(cell cortex);GO:0007049(cell cycle);G…	NA	NA	NA	G protein signaling modulator 2 [Source:HGNC Symbol;Acc:HGNC:29501]	UTR3	-2.66	0.000125893	0.94	up	0.785436	-0.348434	0.217194	0.714838	down	no	0.605272	0.87308	0.803492	1.07871
chr1	109237347	109238182	836	ENSG00000031698	ENST00000234677	SARS1	GO:0000049(tRNA binding);GO:0000122(negative regulation of transcription by RNA polymerase II);GO:0000166(nucleotide binding);GO:0000978(RNA polymerase II cis-regulatory region sequence-specific DNA binding);GO:0003677(DNA binding);GO:0003723(RNA binding);GO:0004812(aminoacyl-tRNA ligase activity);GO:0004828(serine-tRNA ligase activity);GO:0005515(protein binding);GO:0005524(ATP binding);GO:00056…	00970(Aminoacyl-tRNA biosynthesis);00970(Aminoacyl-tRNA biosynthesis)	K01875	EC:6.1.1.11	seryl-tRNA synthetase 1 [Source:HGNC Symbol;Acc:HGNC:10537]	UTR3	-4.59	6.76083e-07	-0.139	down	0.892353	-0.164314	0.38534	0.799428	down	no	94.3156	96.779	114.251	99.8958
chr1	109249598	109258717	9120	ENSG00000143126	ENST00000271332	CELSR2	GO:0003341(cilium movement);GO:0004888(transmembrane signaling receptor activity);GO:0004930(G protein-coupled receptor activity);GO:0005509(calcium ion binding);GO:0005737(cytoplasm);GO:0005886(plasma membrane);GO:0006355(regulation of DNA-templated transcription);GO:0007155(cell adhesion);GO:0007156(homophilic cell adhesion via plasma membrane adhesion molecules);GO:0007165(signal transduction)…	NA	NA	NA	cadherin EGF LAG seven-pass G-type receptor 2 [Source:HGNC Symbol;Acc:HGNC:3231]	UTR5	-8.38	3.98107e-11	-0.218	down	1.02643	0.0376339	0.309329	0.769662	up	no	11.8644	12.6928	12.1608	11.7642
chr1	109495689	109496559	871	ENSG00000174151	ENST00000496961	CYB561D1	GO:0005515(protein binding);GO:0016020(membrane);GO:0016021(integral component of membrane);GO:0016491(oxidoreductase activity);GO:0020037(heme binding);GO:0046872(metal ion binding);GO:0055085(transmembrane transport);GO:0140571(transmembrane ascorbate ferrireductase activity);GO:0140575(transmembrane monodehydroascorbate reductase activity);GO:0140575(transmembrane monodehydroascorbate reductas…	NA	NA	NA	cytochrome b561 family member D1 [Source:HGNC Symbol;Acc:HGNC:26804]	UTR3	-1.09	0.0128825	-0.389	down	1.08741	0.1209	0.364968	0.789892	up	no	2.77473	2.62788	2.72941	2.23891
chr1	109631871	109632051	181	ENSG00000116337	ENST00000256578	AMPD2	GO:0003876(AMP deaminase activity);GO:0005515(protein binding);GO:0005829(cytosol);GO:0006188(IMP biosynthetic process);GO:0009117(nucleotide metabolic process);GO:0009168(purine ribonucleoside monophosphate biosynthetic process);GO:0016787(hydrolase activity);GO:0019239(deaminase activity);GO:0032264(IMP salvage);GO:0042802(identical protein binding);GO:0046033(AMP metabolic process);GO:0046872(…	00230(Purine metabolism);01100(Metabolic pathways);01100(Metabolic pathways)	K01490	EC:3.5.4.6	adenosine monophosphate deaminase 2 [Source:HGNC Symbol;Acc:HGNC:469]	UTR3	-7.44	4.2658e-10	-1.08	down	1.14	0.189029	0.0337558	0.508289	up	no	17.129	14.4754	13.9811	13.7421
chr1	109661330	109674806	13477	ENSG00000168765	ENST00000369833	GSTM4	GO:0004364(glutathione transferase activity);GO:0004464(leukotriene-C4 synthase activity);GO:0005515(protein binding);GO:0005737(cytoplasm);GO:0005829(cytosol);GO:0006629(lipid metabolic process);GO:0006749(glutathione metabolic process);GO:0016740(transferase activity);GO:0016829(lyase activity);GO:0018916(nitrobenzene metabolic process);GO:0019899(enzyme binding);GO:0042178(xenobiotic catabolic…	00480(Glutathione metabolism);00980(Metabolism of xenobiotics by cytochrome P450);00982(Drug metabolism - cytochrome P450);00983(Drug metabolism - other enzymes);01100(Metabolic pathways);01524(Platinum drug resistance);05200(Pathways in cancer);05204(Chemical carcinogenesis);05225(Hepatocellular carcinoma);05418(Fluid shear stress and atherosclerosis);05418(Fluid shear stress and atherosclerosis)	K00799	EC:2.5.1.18	glutathione S-transferase mu 4 [Source:HGNC Symbol;Acc:HGNC:4636]	UTR3	-1.52	0.00338844	-0.156	down	1.08791	0.121557	0.101931	0.604096	up	no	21.7321	19.5812	19.6206	18.3543
chr1	109693496	109708770	15275	ENSG00000134184	ENST00000309851	GSTM1	GO:0004364(glutathione transferase activity);GO:0005737(cytoplasm);GO:0005829(cytosol);GO:0006629(lipid metabolic process);GO:0006693(prostaglandin metabolic process);GO:0006749(glutathione metabolic process);GO:0016740(transferase activity);GO:0018916(nitrobenzene metabolic process);GO:0019899(enzyme binding);GO:0042178(xenobiotic catabolic process);GO:0042802(identical protein binding);GO:00428…	00480(Glutathione metabolism);00980(Metabolism of xenobiotics by cytochrome P450);00982(Drug metabolism - cytochrome P450);00983(Drug metabolism - other enzymes);01100(Metabolic pathways);01524(Platinum drug resistance);05200(Pathways in cancer);05204(Chemical carcinogenesis);05225(Hepatocellular carcinoma);05418(Fluid shear stress and atherosclerosis);05418(Fluid shear stress and atherosclerosis)	K00799	EC:2.5.1.18	glutathione S-transferase mu 1 [Source:HGNC Symbol;Acc:HGNC:4632]	UTR3	-8.11	7.94328e-11	0.974	up	1.11097	0.15182	0.0426791	0.519949	up	no	65.4853	61.0357	57.1588	56.7245
chr1	109736962	109775073	38112	ENSG00000241720	ENST00000431955	NA	NA	NA	NA	NA	NA	ncRNA_exonic	-2.53	0.000177828	-0.226	down	1	0	1	1	no	no	NA	NA	NA	NA
chr1	110043144	110043842	699	ENSG00000143093	ENST00000485775	STRIP1	GO:0003674(molecular_function);GO:0005515(protein binding);GO:0005634(nucleus);GO:0005737(cytoplasm);GO:0005829(cytosol);GO:0007010(cytoskeleton organization);GO:0019901(protein kinase binding);GO:0022604(regulation of cell morphogenesis);GO:0030866(cortical actin cytoskeleton organization);GO:0031267(small GTPase binding);GO:0070062(extracellular exosome);GO:0070062(extracellular exosome)	NA	NA	NA	striatin interacting protein 1 [Source:HGNC Symbol;Acc:HGNC:25916]	UTR3	-4.62	6.30957e-07	0.529	up	0.989788	-0.0148089	0.653278	0.90938	down	no	8.53293	7.71322	8.41953	7.99424
chr1	110051763	110054050	2288	ENSG00000143093	ENST00000485775	STRIP1	GO:0003674(molecular_function);GO:0005515(protein binding);GO:0005634(nucleus);GO:0005737(cytoplasm);GO:0005829(cytosol);GO:0007010(cytoskeleton organization);GO:0019901(protein kinase binding);GO:0022604(regulation of cell morphogenesis);GO:0030866(cortical actin cytoskeleton organization);GO:0031267(small GTPase binding);GO:0070062(extracellular exosome);GO:0070062(extracellular exosome)	NA	NA	NA	striatin interacting protein 1 [Source:HGNC Symbol;Acc:HGNC:25916]	UTR3	-4.28	1.58489e-06	-0.367	down	0.989788	-0.0148089	0.653278	0.90938	down	no	8.53293	7.71322	8.41953	7.99424
chr1	110963989	110964350	362	ENSG00000273010	ENST00000609118	ENSG00000273010	NA	NA	NA	NA	novel transcript, antisense to LRIF1	ncRNA_exonic	-0.731	0.0446684	-1.57	down	0.879889	-0.184606	1	1	down	no	0.185497	0.423264	0.431981	0.25988
chr1	111744420	111746726	2307	ENSG00000227811	ENST00000430373	INKA2-AS1	NA	NA	NA	NA	INKA2 antisense RNA 1 [Source:HGNC Symbol;Acc:HGNC:49446]	ncRNA_exonic	-1.02	0.0162181	2.38	up	0.341761	-1.54894	1	1	down	no	0.0655934	0.0722529	0.11817	0.285171
chr1	112700485	112700756	272	ENSG00000155363	ENST00000357443	MOV10	GO:0000166(nucleotide binding);GO:0000932(P-body);GO:0003723(RNA binding);GO:0003724(RNA helicase activity);GO:0004386(helicase activity);GO:0005515(protein binding);GO:0005524(ATP binding);GO:0005615(extracellular space);GO:0005634(nucleus);GO:0005737(cytoplasm);GO:0005829(cytosol);GO:0010494(cytoplasmic stress granule);GO:0010526(negative regulation of transposition, RNA-mediated);GO:0016787(hy…	NA	K18422	EC:3.6.4.13	Mov10 RISC complex RNA helicase [Source:HGNC Symbol;Acc:HGNC:7200]	UTR3	-2.29	0.000354813	-0.32	down	1.0182	0.026021	0.405203	0.809031	up	no	15.4659	13.6967	14.5505	14.0908
chr1	112849850	112877848	27999	ENSG00000224167	ENST00000422022	LINC01357	NA	NA	NA	NA	long intergenic non-protein coding RNA 1357 [Source:HGNC Symbol;Acc:HGNC:50588]	ncRNA_exonic	-1.9	0.00109648	-0.452	down	1.28139	0.357709	0.18747	0.700125	up	no	5.55037	4.68437	4.4786	3.50862
chr1	112956414	112957434	1021	ENSG00000226419	ENST00000416193	SLC16A1-AS1	NA	NA	NA	NA	SLC16A1 antisense RNA 1 [Source:HGNC Symbol;Acc:HGNC:49445]	ncRNA_exonic	-1.53	0.00331131	-0.532	down	0.845009	-0.242962	0.564848	0.875885	down	no	0.280212	0.405515	0.417122	0.394381
chr1	112969654	112970045	392	ENSG00000226419	ENST00000428411	SLC16A1-AS1	NA	NA	NA	NA	SLC16A1 antisense RNA 1 [Source:HGNC Symbol;Acc:HGNC:49445]	ncRNA_exonic	-1.06	0.0144544	2.72	up	0.845009	-0.242962	0.564848	0.875885	down	no	0.280212	0.405515	0.417122	0.394381
chr1	113911277	113912831	1555	ENSG00000118655	ENST00000466480	DCLRE1B	GO:0000723(telomere maintenance);GO:0000781(chromosome, telomeric region);GO:0003684(damaged DNA binding);GO:0004518(nuclease activity);GO:0004527(exonuclease activity);GO:0005515(protein binding);GO:0005634(nucleus);GO:0005654(nucleoplasm);GO:0005694(chromosome);GO:0005737(cytoplasm);GO:0005813(centrosome);GO:0005815(microtubule organizing center);GO:0005856(cytoskeleton);GO:0006281(DNA repair);…	NA	NA	NA	DNA cross-link repair 1B [Source:HGNC Symbol;Acc:HGNC:17641]	UTR3	-3.07	4.0738e-05	-0.275	down	0.975544	-0.0357212	0.81593	0.95793	down	no	5.52422	5.3568	5.38802	5.76578
chr1	115685415	115691875	6461	ENSG00000173218	ENST00000310260	VANGL1	GO:0005515(protein binding);GO:0005886(plasma membrane);GO:0007275(multicellular organism development);GO:0016020(membrane);GO:0016021(integral component of membrane);GO:0016328(lateral plasma membrane);GO:0043473(pigmentation);GO:0060071(Wnt signaling pathway, planar cell polarity pathway);GO:0060071(Wnt signaling pathway, planar cell polarity pathway)	04310(Wnt signaling pathway);04310(Wnt signaling pathway)	NA	NA	VANGL planar cell polarity protein 1 [Source:HGNC Symbol;Acc:HGNC:15512]	UTR3	-1.69	0.00199526	0.277	up	0.810086	-0.303853	0.0796609	0.572918	down	no	3.99616	4.51584	5.01578	5.49175
chr1	116404531	116406166	1636	ENSG00000163399	ENST00000295598	ATP1A1	GO:0000166(nucleotide binding);GO:0002026(regulation of the force of heart contraction);GO:0002028(regulation of sodium ion transport);GO:0005215(transporter activity);GO:0005391(P-type sodium:potassium-exchanging transporter activity);GO:0005515(protein binding);GO:0005524(ATP binding);GO:0005783(endoplasmic reticulum);GO:0005794(Golgi apparatus);GO:0005886(plasma membrane);GO:0005890(sodium:pot…	04022(cGMP-PKG signaling pathway);04024(cAMP signaling pathway);04260(Cardiac muscle contraction);04261(Adrenergic signaling in cardiomyocytes);04911(Insulin secretion);04918(Thyroid hormone synthesis);04919(Thyroid hormone signaling pathway);04925(Aldosterone synthesis and secretion);04960(Aldosterone-regulated sodium reabsorption);04961(Endocrine and other factor-regulated calcium reabsorption)…	K01539	EC:7.2.2.13	ATPase Na+/K+ transporting subunit alpha 1 [Source:HGNC Symbol;Acc:HGNC:799]	UTR3	-1.26	0.00758578	-0.159	down	0.965388	-0.0508196	0.841982	0.964246	down	no	83.0064	83.9286	87.2097	85.7105
chr1	116984770	116987603	2834	ENSG00000134247	ENST00000393203	PTGFRN	GO:0005515(protein binding);GO:0005783(endoplasmic reticulum);GO:0005789(endoplasmic reticulum membrane);GO:0005794(Golgi apparatus);GO:0009986(cell surface);GO:0014905(myoblast fusion involved in skeletal muscle regeneration);GO:0016020(membrane);GO:0016021(integral component of membrane);GO:0034389(lipid droplet organization);GO:0034389(lipid droplet organization)	NA	NA	NA	prostaglandin F2 receptor inhibitor [Source:HGNC Symbol;Acc:HGNC:9601]	UTR3	-4.21	1.86209e-06	-0.226	down	0.88891	-0.16989	0.35749	0.788952	down	no	17.6661	19.4923	19.949	21.8532
chr1	119161781	119178933	17153	ENSG00000231365	ENST00000667936	WARS2-AS1	NA	NA	NA	NA	WARS2 antisense RNA 1 [Source:HGNC Symbol;Acc:HGNC:40612]	ncRNA_exonic	-1.27	0.0074131	-1.5	down	0.9247	-0.112942	0.835708	0.963225	down	no	0.890276	1.09899	1.12147	1.02979
chr1	119743948	119744218	271	ENSG00000092621	ENST00000641074	PHGDH	GO:0004617(phosphoglycerate dehydrogenase activity);GO:0005829(cytosol);GO:0006541(glutamine metabolic process);GO:0006544(glycine metabolic process);GO:0006563(L-serine metabolic process);GO:0006564(L-serine biosynthetic process);GO:0006566(threonine metabolic process);GO:0007420(brain development);GO:0008652(cellular amino acid biosynthetic process);GO:0009055(electron transfer activity);GO:000…	00260(Glycine, serine and threonine metabolism);00270(Cysteine and methionine metabolism);01100(Metabolic pathways);01200(Carbon metabolism);01230(Biosynthesis of amino acids);01230(Biosynthesis of amino acids)	K00058	EC:1.1.1.399;EC:1.1.1.95	phosphoglycerate dehydrogenase [Source:HGNC Symbol;Acc:HGNC:8923]	UTR3	-24.5	3.98107e-28	-0.355	down	0.96941	-0.0448212	0.828959	0.961415	down	no	87.0031	85.9683	96.8218	81.6078
chr1	120449222	120452163	2942	ENSG00000270231	ENST00000698216	NBPF8	NA	NA	NA	NA	NBPF member 8 [Source:HGNC Symbol;Acc:HGNC:31990]	exonic	-0.74	0.0436516	1.54	up	0.783232	-0.352488	0.204064	0.707771	down	no	1.424	2.15876	2.05411	2.52022
chr1	120812010	120815029	3020	ENSG00000273136	ENST00000609741	NBPF26	GO:0005509(calcium ion binding);GO:0005509(calcium ion binding)	NA	NA	NA	NBPF member 26 [Source:HGNC Symbol;Acc:HGNC:49571]	UTR5	-0.729	0.0457088	0.668	up	0.733575	-0.446984	0.159457	0.667761	down	no	0.756393	0.774141	1.01948	1.06692
chr1	121184870	121185440	571	ENSG00000171943	ENST00000367123	SRGAP2C	GO:0005737(cytoplasm);GO:0007399(nervous system development);GO:0021816(extension of a leading process involved in cell motility in cerebral cortex radial glia guided migration);GO:0021987(cerebral cortex development);GO:0030336(negative regulation of cell migration);GO:0042803(protein homodimerization activity);GO:0046982(protein heterodimerization activity);GO:0051490(negative regulation of fil…	NA	NA	NA	SLIT-ROBO Rho GTPase activating protein 2C [Source:HGNC Symbol;Acc:HGNC:30584]	UTR5	-0.711	0.047863	-0.89	down	1.16163	0.216153	0.279657	0.75276	up	no	1.14703	1.81672	1.16277	1.3886
chr1	121387724	121388204	481	ENSG00000171943	ENST00000304465	SRGAP2C	GO:0005737(cytoplasm);GO:0007399(nervous system development);GO:0021816(extension of a leading process involved in cell motility in cerebral cortex radial glia guided migration);GO:0021987(cerebral cortex development);GO:0030336(negative regulation of cell migration);GO:0042803(protein homodimerization activity);GO:0046982(protein heterodimerization activity);GO:0051490(negative regulation of fil…	NA	NA	NA	SLIT-ROBO Rho GTPase activating protein 2C [Source:HGNC Symbol;Acc:HGNC:30584]	UTR3	-1.24	0.00794328	-0.824	down	1.16163	0.216153	0.279657	0.75276	up	no	1.14703	1.81672	1.16277	1.3886
chr1	121391646	121392126	481	ENSG00000171943	ENST00000367123	SRGAP2C	GO:0005737(cytoplasm);GO:0007399(nervous system development);GO:0021816(extension of a leading process involved in cell motility in cerebral cortex radial glia guided migration);GO:0021987(cerebral cortex development);GO:0030336(negative regulation of cell migration);GO:0042803(protein homodimerization activity);GO:0046982(protein heterodimerization activity);GO:0051490(negative regulation of fil…	NA	NA	NA	SLIT-ROBO Rho GTPase activating protein 2C [Source:HGNC Symbol;Acc:HGNC:30584]	UTR3	-0.888	0.025704	1.14	up	1.16163	0.216153	0.279657	0.75276	up	no	1.14703	1.81672	1.16277	1.3886
chr1	121460240	121460600	361	ENSG00000227082	ENST00000417218	LINC02798	NA	NA	NA	NA	long intergenic non-protein coding RNA 2798 [Source:HGNC Symbol;Acc:HGNC:54323]	ncRNA_exonic	-1	0.017378	-2.21	down	0.954978	-0.0664611	1	1	down	no	0.122166	0.0779402	0.119014	0.0905258
chr1	144063251	144067033	3783	ENSG00000270872	ENST00000605551	SRGAP2D	NA	NA	NA	NA	SLIT-ROBO Rho GTPase activating protein 2D (pseudogene) [Source:HGNC Symbol;Acc:HGNC:43932]	ncRNA_exonic	-1.66	0.00218776	-5.41	down	1.20221	0.265694	0.402513	0.808239	up	no	2.18346	2.19599	1.34511	2.29771
chr1	145844102	145844402	301	ENSG00000186141	ENST00000334163	POLR3C	GO:0000428(DNA-directed RNA polymerase complex);GO:0002376(immune system process);GO:0003677(DNA binding);GO:0003697(single-stranded DNA binding);GO:0003899(DNA-directed 5'-3' RNA polymerase activity);GO:0005515(protein binding);GO:0005634(nucleus);GO:0005654(nucleoplasm);GO:0005666(RNA polymerase III complex);GO:0005829(cytosol);GO:0006351(DNA-templated transcription);GO:0006359(regulation of tr…	03020(RNA polymerase);04623(Cytosolic DNA-sensing pathway);04623(Cytosolic DNA-sensing pathway)	NA	NA	RNA polymerase III subunit C [Source:HGNC Symbol;Acc:HGNC:30076]	UTR3	-1.1	0.0125893	-1.74	down	0.87076	-0.199652	0.440308	0.828278	down	no	1.70401	1.89958	2.14364	1.9948
chr1	145924835	145925044	210	ENSG00000211451	ENST00000312753	GNRHR2	NA	NA	NA	NA	gonadotropin releasing hormone receptor 2 (pseudogene) [Source:HGNC Symbol;Acc:HGNC:16341]	ncRNA_exonic	-2.18	0.00047863	0.829	up	1.03724	0.0527502	0.783582	0.948876	up	no	0.429342	0.29887	0.408849	0.293217
chr1	145978343	145978848	506	ENSG00000121851	ENST00000369313	POLR3GL	GO:0005515(protein binding);GO:0005634(nucleus);GO:0005654(nucleoplasm);GO:0005666(RNA polymerase III complex);GO:0005829(cytosol);GO:0006383(transcription by RNA polymerase III);GO:0006383(transcription by RNA polymerase III)	03020(RNA polymerase);04623(Cytosolic DNA-sensing pathway);04623(Cytosolic DNA-sensing pathway)	NA	NA	RNA polymerase III subunit GL [Source:HGNC Symbol;Acc:HGNC:28466]	UTR3	-1.46	0.0040738	0.764	up	0.915841	-0.126831	0.83827	0.963864	down	no	2.59923	3.08307	2.8324	3.37206
chr1	146960217	146962239	2023	ENSG00000268043	ENST00000617931	NBPF12	GO:0005737(cytoplasm);GO:0005737(cytoplasm)	NA	NA	NA	NBPF member 12 [Source:HGNC Symbol;Acc:HGNC:24297]	exonic	-0.816	0.0331131	1.53	up	0.645618	-0.631247	0.0391357	0.516662	down	no	0.616154	0.967869	1.23788	1.21562
chr1	147280145	147286448	6304	ENSG00000131778	ENST00000467213	CHD1L	GO:0000166(nucleotide binding);GO:0003678(DNA helicase activity);GO:0004386(helicase activity);GO:0005515(protein binding);GO:0005524(ATP binding);GO:0005634(nucleus);GO:0005654(nucleoplasm);GO:0005829(cytosol);GO:0005886(plasma membrane);GO:0006281(DNA repair);GO:0006338(chromatin remodeling);GO:0006974(cellular response to DNA damage stimulus);GO:0016787(hydrolase activity);GO:0016887(ATP hydro…	NA	K20092	EC:3.6.4.12	chromodomain helicase DNA binding protein 1 like [Source:HGNC Symbol;Acc:HGNC:1916]	UTR3	-3.59	9.77237e-06	0.506	up	0.842691	-0.246924	0.29883	0.763436	down	no	4.67965	4.77413	5.28764	5.93091
chr1	147280147	147286448	6302	ENSG00000131778	ENST00000467213	CHD1L	GO:0000166(nucleotide binding);GO:0003678(DNA helicase activity);GO:0004386(helicase activity);GO:0005515(protein binding);GO:0005524(ATP binding);GO:0005634(nucleus);GO:0005654(nucleoplasm);GO:0005829(cytosol);GO:0005886(plasma membrane);GO:0006281(DNA repair);GO:0006338(chromatin remodeling);GO:0006974(cellular response to DNA damage stimulus);GO:0016787(hydrolase activity);GO:0016887(ATP hydro…	NA	K20092	EC:3.6.4.12	chromodomain helicase DNA binding protein 1 like [Source:HGNC Symbol;Acc:HGNC:1916]	UTR3	-3.66	8.12831e-06	0.512	up	0.842691	-0.246924	0.29883	0.763436	down	no	4.67965	4.77413	5.28764	5.93091
chr1	147623976	147625589	1614	ENSG00000116128	ENST00000234739	BCL9	GO:0003713(transcription coactivator activity);GO:0005515(protein binding);GO:0005634(nucleus);GO:0005654(nucleoplasm);GO:0005737(cytoplasm);GO:0005794(Golgi apparatus);GO:0005801(cis-Golgi network);GO:0006366(transcription by RNA polymerase II);GO:0008013(beta-catenin binding);GO:0014908(myotube differentiation involved in skeletal muscle regeneration);GO:0016055(Wnt signaling pathway);GO:001652…	NA	NA	NA	BCL9 transcription coactivator [Source:HGNC Symbol;Acc:HGNC:1008]	UTR3	-1.23	0.00812831	-0.183	down	0.923251	-0.115205	0.726718	0.932317	down	no	8.04247	8.324	8.22118	9.50581
chr1	147992962	147993352	391	ENSG00000188092	ENST00000314163	GPR89B	GO:0000139(Golgi membrane);GO:0005244(voltage-gated ion channel activity);GO:0005515(protein binding);GO:0005794(Golgi apparatus);GO:0006811(ion transport);GO:0008308(voltage-gated anion channel activity);GO:0015031(protein transport);GO:0015698(inorganic anion transport);GO:0016020(membrane);GO:0016021(integral component of membrane);GO:0030217(T cell differentiation);GO:0032580(Golgi cisterna m…	NA	NA	NA	G protein-coupled receptor 89B [Source:HGNC Symbol;Acc:HGNC:13840]	UTR3	-1.14	0.0112202	-1.81	down	0.91964	-0.120858	0.914088	0.981939	down	no	0.485693	0.481311	0.393343	0.658159
chr1	148953010	148960749	7740	ENSG00000178104	ENST00000313431	PDE4DIP	GO:0005515(protein binding);GO:0005634(nucleus);GO:0005737(cytoplasm);GO:0005794(Golgi apparatus);GO:0005813(centrosome);GO:0005815(microtubule organizing center);GO:0005856(cytoskeleton);GO:0019899(enzyme binding);GO:0030016(myofibril);GO:0030953(astral microtubule organization);GO:0060090(molecular adaptor activity);GO:0065003(protein-containing complex assembly);GO:0090063(positive regulation …	NA	NA	NA	phosphodiesterase 4D interacting protein [Source:HGNC Symbol;Acc:HGNC:15580]	exonic	-3.47	1.38038e-05	-0.64	down	0.758295	-0.39917	0.104445	0.607045	down	no	0.357182	0.509268	0.541454	0.601175
chr1	149607213	149647478	40266	ENSG00000206828	ENST00000384101	RNVU1-30	GO:0000395(mRNA 5'-splice site recognition);GO:0005685(U1 snRNP);GO:0030627(pre-mRNA 5'-splice site binding)	NA	NA	NA	RNA, variant U1 small nuclear 30 [Source:HGNC Symbol;Acc:HGNC:54434]	ncRNA_exonic	-2.55	0.000169824	-0.345	down	0.642439	-0.638368	1	1	down	no	0.149869	0.278	0.296386	0.369621
chr1	149899553	149900798	1246	ENSG00000178096	ENST00000369150	BOLA1	GO:0005515(protein binding);GO:0005739(mitochondrion);GO:0016226(iron-sulfur cluster assembly);GO:0045454(cell redox homeostasis);GO:0055072(iron ion homeostasis);GO:1990229(iron-sulfur cluster assembly complex);GO:1990229(iron-sulfur cluster assembly complex)	NA	NA	NA	bolA family member 1 [Source:HGNC Symbol;Acc:HGNC:24263]	UTR3	-6.35	6.91831e-09	-0.425	down	1.06038	0.084588	0.485233	0.841853	up	no	8.34753	7.90148	8.23583	7.08787
chr1	150067308	150067996	689	ENSG00000136631	ENST00000369128	VPS45	GO:0000139(Golgi membrane);GO:0003674(molecular_function);GO:0005515(protein binding);GO:0005575(cellular_component);GO:0005768(endosome);GO:0005794(Golgi apparatus);GO:0006886(intracellular protein transport);GO:0008021(synaptic vesicle);GO:0010008(endosome membrane);GO:0015031(protein transport);GO:0016020(membrane);GO:0016021(integral component of membrane);GO:0016192(vesicle-mediated transpor…	04144(Endocytosis);04144(Endocytosis)	NA	NA	vacuolar protein sorting 45 homolog [Source:HGNC Symbol;Acc:HGNC:14579]	UTR5	-1.44	0.0042658	0.579	up	0.761249	-0.393559	0.124401	0.634717	down	no	0.943177	0.985247	1.14474	1.38849
chr1	150328286	150329811	1526	ENSG00000117360	ENST00000324862	PRPF3	GO:0000244(spliceosomal tri-snRNP complex assembly);GO:0000375(RNA splicing, via transesterification reactions);GO:0000398(mRNA splicing, via spliceosome);GO:0003723(RNA binding);GO:0005515(protein binding);GO:0005634(nucleus);GO:0005654(nucleoplasm);GO:0005681(spliceosomal complex);GO:0005829(cytosol);GO:0006397(mRNA processing);GO:0008380(RNA splicing);GO:0015030(Cajal body);GO:0016607(nuclear …	03040(Spliceosome);03040(Spliceosome)	NA	NA	pre-mRNA processing factor 3 [Source:HGNC Symbol;Acc:HGNC:17348]	exonic	-1.81	0.00141254	0.455	up	0.966181	-0.0496348	0.845342	0.965522	down	no	14.4194	13.5393	13.8043	15.133
chr1	150333161	150345694	12534	ENSG00000117360	ENST00000324862	PRPF3	GO:0000244(spliceosomal tri-snRNP complex assembly);GO:0000375(RNA splicing, via transesterification reactions);GO:0000398(mRNA splicing, via spliceosome);GO:0003723(RNA binding);GO:0005515(protein binding);GO:0005634(nucleus);GO:0005654(nucleoplasm);GO:0005681(spliceosomal complex);GO:0005829(cytosol);GO:0006397(mRNA processing);GO:0008380(RNA splicing);GO:0015030(Cajal body);GO:0016607(nuclear …	03040(Spliceosome);03040(Spliceosome)	NA	NA	pre-mRNA processing factor 3 [Source:HGNC Symbol;Acc:HGNC:17348]	exonic	-1.92	0.00102329	0.141	up	0.966181	-0.0496348	0.845342	0.965522	down	no	14.4194	13.5393	13.8043	15.133
chr1	150346380	150348872	2493	ENSG00000117360	ENST00000324862	PRPF3	GO:0000244(spliceosomal tri-snRNP complex assembly);GO:0000375(RNA splicing, via transesterification reactions);GO:0000398(mRNA splicing, via spliceosome);GO:0003723(RNA binding);GO:0005515(protein binding);GO:0005634(nucleus);GO:0005654(nucleoplasm);GO:0005681(spliceosomal complex);GO:0005829(cytosol);GO:0006397(mRNA processing);GO:0008380(RNA splicing);GO:0015030(Cajal body);GO:0016607(nuclear …	03040(Spliceosome);03040(Spliceosome)	NA	NA	pre-mRNA processing factor 3 [Source:HGNC Symbol;Acc:HGNC:17348]	exonic	-0.861	0.0281838	0.448	up	0.966181	-0.0496348	0.845342	0.965522	down	no	14.4194	13.5393	13.8043	15.133
chr1	150504939	150507602	2664	ENSG00000143374	ENST00000369051	TARS2	GO:0000166(nucleotide binding);GO:0002161(aminoacyl-tRNA editing activity);GO:0004812(aminoacyl-tRNA ligase activity);GO:0004829(threonine-tRNA ligase activity);GO:0005515(protein binding);GO:0005524(ATP binding);GO:0005575(cellular_component);GO:0005737(cytoplasm);GO:0005739(mitochondrion);GO:0005759(mitochondrial matrix);GO:0006412(translation);GO:0006418(tRNA aminoacylation for protein transla…	00970(Aminoacyl-tRNA biosynthesis);00970(Aminoacyl-tRNA biosynthesis)	K01868	EC:6.1.1.3	threonyl-tRNA synthetase 2, mitochondrial [Source:HGNC Symbol;Acc:HGNC:30740]	UTR3	-4.35	1.28825e-06	-0.224	down	1.0787	0.109294	0.116166	0.624665	up	no	27.3146	24.9337	24.6158	23.8205
chr1	150516053	150518002	1950	ENSG00000228126	ENST00000416894	FALEC	NA	NA	NA	NA	focally amplified long non-coding RNA in epithelial cancer [Source:HGNC Symbol;Acc:HGNC:43713]	ncRNA_exonic	-0.717	0.0467735	-3.36	down	7.17287	2.84255	1	1	up	no	0.521934	0	0	0.072765
chr1	150962608	150962789	182	ENSG00000143379	ENST00000271640	SETDB1	GO:0003677(DNA binding);GO:0003682(chromatin binding);GO:0005515(protein binding);GO:0005634(nucleus);GO:0005654(nucleoplasm);GO:0005694(chromosome);GO:0005737(cytoplasm);GO:0006325(chromatin organization);GO:0007265(Ras protein signal transduction);GO:0008168(methyltransferase activity);GO:0008270(zinc ion binding);GO:0010629(negative regulation of gene expression);GO:0016740(transferase activit…	00310(Lysine degradation);01100(Metabolic pathways);04550(Signaling pathways regulating pluripotency of stem cells);04550(Signaling pathways regulating pluripotency of stem cells)	K11421	EC:2.1.1.366	SET domain bifurcated histone lysine methyltransferase 1 [Source:HGNC Symbol;Acc:HGNC:10761]	exonic	-0.759	0.040738	0.581	up	0.93621	-0.0950966	0.858922	0.967965	down	no	4.90083	5.02801	5.50928	5.09607
chr1	151048404	151050690	2287	ENSG00000143443	ENST00000368926	C1orf56	GO:0003674(molecular_function);GO:0005515(protein binding);GO:0005575(cellular_component);GO:0005576(extracellular region);GO:0042127(regulation of cell population proliferation);GO:0042127(regulation of cell population proliferation)	NA	NA	NA	chromosome 1 open reading frame 56 [Source:HGNC Symbol;Acc:HGNC:26045]	UTR3	-0.931	0.0218776	-0.233	down	1.0378	0.05353	0.587729	0.884311	up	no	5.89362	5.32076	6.00507	4.80083
chr1	151070786	151073101	2316	ENSG00000143458	ENST00000368918	GABPB2	GO:0000976(transcription cis-regulatory region binding);GO:0005515(protein binding);GO:0005634(nucleus);GO:0042802(identical protein binding);GO:0045944(positive regulation of transcription by RNA polymerase II);GO:0045944(positive regulation of transcription by RNA polymerase II)	NA	NA	NA	GA binding protein transcription factor subunit beta 2 [Source:HGNC Symbol;Acc:HGNC:28441]	UTR5	-0.724	0.0457088	1.18	up	0.631009	-0.664268	0.0422663	0.519949	down	no	0.373474	0.563352	0.707966	0.776682
chr1	151166022	151166510	489	ENSG00000163156	ENST00000368902	SCNM1	GO:0000380(alternative mRNA splicing, via spliceosome);GO:0005515(protein binding);GO:0005634(nucleus);GO:0005654(nucleoplasm);GO:0006397(mRNA processing);GO:0008380(RNA splicing);GO:0016607(nuclear speck);GO:0019899(enzyme binding);GO:0046872(metal ion binding);GO:0046872(metal ion binding)	NA	NA	NA	sodium channel modifier 1 [Source:HGNC Symbol;Acc:HGNC:23136]	UTR5	-0.927	0.0223872	0.143	up	1.06001	0.0840839	0.207303	0.709849	up	no	17.3868	17.2641	16.8288	15.8604
chr1	151286013	151288192	2180	ENSG00000143373	ENST00000324048	ZNF687	GO:0003677(DNA binding);GO:0005515(protein binding);GO:0005634(nucleus);GO:0005654(nucleoplasm);GO:0005737(cytoplasm);GO:0005829(cytosol);GO:0046872(metal ion binding);GO:0046872(metal ion binding)	NA	NA	NA	zinc finger protein 687 [Source:HGNC Symbol;Acc:HGNC:29277]	UTR5	-7.58	3.01995e-10	-0.229	down	1.09527	0.131281	0.0705549	0.556595	up	no	17.7276	17.1132	16.3445	15.4659
chr1	151399559	151399992	434	ENSG00000159377	ENST00000290541	PSMB4	GO:0000502(proteasome complex);GO:0001530(lipopolysaccharide binding);GO:0002862(negative regulation of inflammatory response to antigenic stimulus);GO:0004298(threonine-type endopeptidase activity);GO:0005515(protein binding);GO:0005634(nucleus);GO:0005654(nucleoplasm);GO:0005737(cytoplasm);GO:0005739(mitochondrion);GO:0005829(cytosol);GO:0005839(proteasome core complex);GO:0010498(proteasomal p…	03050(Proteasome);05010(Alzheimer disease);05012(Parkinson disease);05014(Amyotrophic lateral sclerosis);05016(Huntington disease);05017(Spinocerebellar ataxia);05020(Prion disease);05022(Pathways of neurodegeneration - multiple diseases);05022(Pathways of neurodegeneration - multiple diseases)	K02736	EC:3.4.25.1	proteasome 20S subunit beta 4 [Source:HGNC Symbol;Acc:HGNC:9541]	UTR5	-6.23	9.33254e-09	-0.218	down	1.0759	0.10554	0.0750711	0.565203	up	no	160.996	173.44	153.414	157.43
chr1	151562652	151563989	1338	ENSG00000143367	ENST00000368848	TUFT1	GO:0005515(protein binding);GO:0005576(extracellular region);GO:0005737(cytoplasm);GO:0030282(bone mineralization);GO:0030345(structural constituent of tooth enamel);GO:0031214(biomineral tissue development);GO:0035556(intracellular signal transduction);GO:0042476(odontogenesis);GO:0042476(odontogenesis)	NA	NA	NA	tuftelin 1 [Source:HGNC Symbol;Acc:HGNC:12422]	exonic	-1.16	0.0104713	0.492	up	0.994103	-0.00853292	0.641854	0.90442	down	no	12.1797	10.6924	11.3104	11.6974
chr1	151612125	151614048	1924	ENSG00000143376	ENST00000368841	SNX27	GO:0001770(establishment of natural killer cell polarity);GO:0001772(immunological synapse);GO:0005515(protein binding);GO:0005737(cytoplasm);GO:0005768(endosome);GO:0005769(early endosome);GO:0005829(cytosol);GO:0005856(cytoskeleton);GO:0006886(intracellular protein transport);GO:0007165(signal transduction);GO:0008289(lipid binding);GO:0008333(endosome to lysosome transport);GO:0015031(protein …	NA	NA	NA	sorting nexin 27 [Source:HGNC Symbol;Acc:HGNC:20073]	UTR5	-0.996	0.0177828	-1.21	down	0.881762	-0.18154	0.475559	0.839211	down	no	1.31023	1.61648	1.67118	1.64798
chr1	151759641	151759911	271	ENSG00000269621	ENST00000601684	NA	NA	NA	NA	NA	NA	ncRNA_exonic	-0.888	0.025704	-0.139	down	1	0	1	1	no	no	NA	NA	NA	NA
chr1	153644341	153645528	1188	ENSG00000160679	ENST00000368686	CHTOP	GO:0000346(transcription export complex);GO:0001701(in utero embryonic development);GO:0003723(RNA binding);GO:0003729(mRNA binding);GO:0005515(protein binding);GO:0005634(nucleus);GO:0005654(nucleoplasm);GO:0005730(nucleolus);GO:0006406(mRNA export from nucleus);GO:0008284(positive regulation of cell population proliferation);GO:0008327(methyl-CpG binding);GO:0016607(nuclear speck);GO:0031062(po…	NA	NA	NA	chromatin target of PRMT1 [Source:HGNC Symbol;Acc:HGNC:24511]	UTR3	-9.36	3.16228e-12	-0.302	down	0.956708	-0.0638497	0.957803	0.992865	down	no	23.2812	23.3574	25.6727	23.0764
chr1	153693365	153693992	628	ENSG00000169418	ENST00000368680	NPR1	GO:0000166(nucleotide binding);GO:0001653(peptide receptor activity);GO:0004383(guanylate cyclase activity);GO:0004672(protein kinase activity);GO:0005524(ATP binding);GO:0005525(GTP binding);GO:0005886(plasma membrane);GO:0006182(cGMP biosynthetic process);GO:0006468(protein phosphorylation);GO:0007165(signal transduction);GO:0007166(cell surface receptor signaling pathway);GO:0007168(receptor g…	00230(Purine metabolism);01100(Metabolic pathways);04022(cGMP-PKG signaling pathway);04024(cAMP signaling pathway);04270(Vascular smooth muscle contraction);04714(Thermogenesis);04921(Oxytocin signaling pathway);04923(Regulation of lipolysis in adipocytes);04924(Renin secretion);04925(Aldosterone synthesis and secretion);04925(Aldosterone synthesis and secretion)	K12323	EC:4.6.1.2	natriuretic peptide receptor 1 [Source:HGNC Symbol;Acc:HGNC:7943]	UTR3	-2.08	0.000645654	-0.181	down	1.05092	0.0716506	0.189543	0.700125	up	no	24.4469	25.0071	24.0851	22.9728
chr1	153728649	153728770	122	ENSG00000143624	ENST00000318967	INTS3	GO:0000724(double-strand break repair via homologous recombination);GO:0005515(protein binding);GO:0005634(nucleus);GO:0005654(nucleoplasm);GO:0005737(cytoplasm);GO:0006281(DNA repair);GO:0006974(cellular response to DNA damage stimulus);GO:0010212(response to ionizing radiation);GO:0016180(snRNA processing);GO:0032039(integrator complex);GO:0034243(regulation of transcription elongation by RNA p…	NA	NA	NA	integrator complex subunit 3 [Source:HGNC Symbol;Acc:HGNC:26153]	exonic	-0.878	0.0269153	-0.316	down	1.00688	0.00989884	0.448328	0.83097	up	no	20.5317	18.8477	19.5918	19.5184
chr1	153772684	153773728	1045	ENSG00000143624	ENST00000476843	INTS3	GO:0000724(double-strand break repair via homologous recombination);GO:0005515(protein binding);GO:0005634(nucleus);GO:0005654(nucleoplasm);GO:0005737(cytoplasm);GO:0006281(DNA repair);GO:0006974(cellular response to DNA damage stimulus);GO:0010212(response to ionizing radiation);GO:0016180(snRNA processing);GO:0032039(integrator complex);GO:0034243(regulation of transcription elongation by RNA p…	NA	NA	NA	integrator complex subunit 3 [Source:HGNC Symbol;Acc:HGNC:26153]	UTR3	-0.985	0.018197	0.0992	up	1.00688	0.00989884	0.448328	0.83097	up	no	20.5317	18.8477	19.5918	19.5184
chr1	154349000	154349540	541	ENSG00000143515	ENST00000368489	ATP8B2	GO:0000166(nucleotide binding);GO:0000287(magnesium ion binding);GO:0005215(transporter activity);GO:0005515(protein binding);GO:0005524(ATP binding);GO:0005730(nucleolus);GO:0005783(endoplasmic reticulum);GO:0005789(endoplasmic reticulum membrane);GO:0005794(Golgi apparatus);GO:0005802(trans-Golgi network);GO:0005829(cytosol);GO:0005886(plasma membrane);GO:0005887(integral component of plasma me…	NA	K01530	EC:7.6.2.1	ATPase phospholipid transporting 8B2 [Source:HGNC Symbol;Acc:HGNC:13534]	UTR3	-1.23	0.00831764	-0.492	down	0.965832	-0.0501554	0.888219	0.975287	down	no	3.39259	3.08146	3.45803	3.24505
chr1	154465176	154465954	779	ENSG00000160712	ENST00000344086	IL6R	GO:0002384(hepatic immune response);GO:0002446(neutrophil mediated immunity);GO:0002548(monocyte chemotaxis);GO:0002690(positive regulation of leukocyte chemotaxis);GO:0004896(cytokine receptor activity);GO:0004897(ciliary neurotrophic factor receptor activity);GO:0004915(interleukin-6 receptor activity);GO:0004921(interleukin-11 receptor activity);GO:0005138(interleukin-6 receptor binding);GO:00…	01521(EGFR tyrosine kinase inhibitor resistance);04060(Cytokine-cytokine receptor interaction);04061(Viral protein interaction with cytokine and cytokine receptor);04066(HIF-1 signaling pathway);04151(PI3K-Akt signaling pathway);04630(JAK-STAT signaling pathway);04640(Hematopoietic cell lineage);04659(Th17 cell differentiation);04932(Non-alcoholic fatty liver disease);05163(Human cytomegalovirus …	NA	NA	interleukin 6 receptor [Source:HGNC Symbol;Acc:HGNC:6019]	UTR3	-1.25	0.00794328	-0.473	down	0.854251	-0.227269	0.419775	0.817934	down	no	1.94314	2.1899	2.47911	2.35909
chr1	154961824	154962446	623	ENSG00000271380	ENST00000605085	ENSG00000271380	NA	NA	NA	NA	novel transcript, antisense to SHC1 and PYGO2	ncRNA_exonic	-5.29	1.07152e-07	-0.657	down	1.45644	0.542442	1	1	up	no	0.40341	0.441454	0.246516	0.333574
chr1	154983337	154983758	422	ENSG00000160688	ENST00000315144	FLAD1	GO:0000166(nucleotide binding);GO:0003824(catalytic activity);GO:0003919(FMN adenylyltransferase activity);GO:0005515(protein binding);GO:0005524(ATP binding);GO:0005737(cytoplasm);GO:0005739(mitochondrion);GO:0005759(mitochondrial matrix);GO:0005829(cytosol);GO:0005886(plasma membrane);GO:0006747(FAD biosynthetic process);GO:0006771(riboflavin metabolic process);GO:0016740(transferase activity);…	00740(Riboflavin metabolism);01100(Metabolic pathways);01240(Biosynthesis of cofactors);01240(Biosynthesis of cofactors)	K00953	EC:2.7.7.2	flavin adenine dinucleotide synthetase 1 [Source:HGNC Symbol;Acc:HGNC:24671]	UTR5	-0.859	0.0281838	-0.182	down	1.11208	0.15326	0.0411767	0.518416	up	no	29.7746	30.7685	28.1559	26.2855
chr1	154983817	154988116	4300	ENSG00000160688	ENST00000295530	FLAD1	GO:0000166(nucleotide binding);GO:0003824(catalytic activity);GO:0003919(FMN adenylyltransferase activity);GO:0005515(protein binding);GO:0005524(ATP binding);GO:0005737(cytoplasm);GO:0005739(mitochondrion);GO:0005759(mitochondrial matrix);GO:0005829(cytosol);GO:0005886(plasma membrane);GO:0006747(FAD biosynthetic process);GO:0006771(riboflavin metabolic process);GO:0016740(transferase activity);…	00740(Riboflavin metabolism);01100(Metabolic pathways);01240(Biosynthesis of cofactors);01240(Biosynthesis of cofactors)	K00953	EC:2.7.7.2	flavin adenine dinucleotide synthetase 1 [Source:HGNC Symbol;Acc:HGNC:24671]	UTR5	-1.39	0.00501187	-0.184	down	1.11208	0.15326	0.0411767	0.518416	up	no	29.7746	30.7685	28.1559	26.2855
chr1	155014621	155017298	2678	ENSG00000160685	ENST00000292176	ZBTB7B	GO:0000122(negative regulation of transcription by RNA polymerase II);GO:0000978(RNA polymerase II cis-regulatory region sequence-specific DNA binding);GO:0000981(DNA-binding transcription factor activity, RNA polymerase II-specific);GO:0000987(cis-regulatory region sequence-specific DNA binding);GO:0001228(DNA-binding transcription activator activity, RNA polymerase II-specific);GO:0001865(NK T …	NA	NA	NA	zinc finger and BTB domain containing 7B [Source:HGNC Symbol;Acc:HGNC:18668]	UTR3	-9.1	6.30957e-12	-0.149	down	1.06212	0.086946	0.159517	0.667761	up	no	44.2786	41.5713	42.1511	38.6777
chr1	155062265	155062775	511	ENSG00000143537	ENST00000526491	ADAM15	GO:0001525(angiogenesis);GO:0001669(acrosomal vesicle);GO:0001953(negative regulation of cell-matrix adhesion);GO:0002418(immune response to tumor cell);GO:0004222(metalloendopeptidase activity);GO:0005178(integrin binding);GO:0005515(protein binding);GO:0005615(extracellular space);GO:0005886(plasma membrane);GO:0005912(adherens junction);GO:0005929(cilium);GO:0006508(proteolysis);GO:0007155(cel…	NA	NA	NA	ADAM metallopeptidase domain 15 [Source:HGNC Symbol;Acc:HGNC:193]	UTR3	-2.87	7.07946e-05	-0.258	down	1.17572	0.233548	0.00514942	0.352488	up	no	53.1909	50.109	45.8453	42.0155
chr1	155068924	155069553	630	ENSG00000243364	ENST00000359751	EFNA4	GO:0005005(transmembrane-ephrin receptor activity);GO:0005515(protein binding);GO:0005576(extracellular region);GO:0005886(plasma membrane);GO:0007267(cell-cell signaling);GO:0007411(axon guidance);GO:0016020(membrane);GO:0031225(anchored component of membrane);GO:0031226(intrinsic component of plasma membrane);GO:0046875(ephrin receptor binding);GO:0048013(ephrin receptor signaling pathway);GO:0…	04010(MAPK signaling pathway);04014(Ras signaling pathway);04015(Rap1 signaling pathway);04151(PI3K-Akt signaling pathway);04360(Axon guidance);05206(MicroRNAs in cancer);05206(MicroRNAs in cancer)	NA	NA	ephrin A4 [Source:HGNC Symbol;Acc:HGNC:3224]	UTR3	-1.32	0.00630957	-0.205	down	1.12043	0.164052	0.257589	0.743222	up	no	13.701	12.3909	12.721	10.5664
chr1	155288324	155288713	390	ENSG00000143630	ENST00000368358	HCN3	GO:0000166(nucleotide binding);GO:0003254(regulation of membrane depolarization);GO:0005216(ion channel activity);GO:0005244(voltage-gated ion channel activity);GO:0005248(voltage-gated sodium channel activity);GO:0005249(voltage-gated potassium channel activity);GO:0005267(potassium channel activity);GO:0005272(sodium channel activity);GO:0005515(protein binding);GO:0005886(plasma membrane);GO:0…	04929(GnRH secretion);04929(GnRH secretion)	NA	NA	hyperpolarization activated cyclic nucleotide gated potassium channel 3 [Source:HGNC Symbol;Acc:HGNC:19183]	UTR3	-1.65	0.00229087	-0.939	down	0.909547	-0.13678	0.816196	0.95793	down	no	1.27966	1.39353	1.45343	1.48561
chr1	155330573	155330964	392	ENSG00000160753	ENST00000292254	RUSC1	GO:0000209(protein polyubiquitination);GO:0003779(actin binding);GO:0005515(protein binding);GO:0005634(nucleus);GO:0005737(cytoplasm);GO:0005768(endosome);GO:0005769(early endosome);GO:0005794(Golgi apparatus);GO:0005829(cytosol);GO:0005856(cytoskeleton);GO:0005874(microtubule);GO:0014069(postsynaptic density);GO:0015630(microtubule cytoskeleton);GO:0030054(cell junction);GO:0031410(cytoplasmic …	NA	NA	NA	RUN and SH3 domain containing 1 [Source:HGNC Symbol;Acc:HGNC:17153]	UTR3	-1.35	0.0057544	0.166	up	1.11404	0.155797	0.0476176	0.527144	up	no	15.7973	15.8022	14.8102	13.5547
chr1	155563234	155610320	47087	ENSG00000125459	ENST00000697770	MSTO1	GO:0003674(molecular_function);GO:0005515(protein binding);GO:0005737(cytoplasm);GO:0005739(mitochondrion);GO:0005741(mitochondrial outer membrane);GO:0005829(cytosol);GO:0007005(mitochondrion organization);GO:0016020(membrane);GO:0048311(mitochondrion distribution);GO:0048311(mitochondrion distribution)	NA	NA	NA	misato mitochondrial distribution and morphology regulator 1 [Source:HGNC Symbol;Acc:HGNC:29678]	UTR5	-3.05	4.2658e-05	1.9	up	0.951008	-0.0724709	0.993514	1	down	no	8.72916	6.86271	8.11782	8.27728
chr1	155729101	155729337	237	ENSG00000132676	ENST00000343043	DAP3	GO:0000166(nucleotide binding);GO:0003723(RNA binding);GO:0003735(structural constituent of ribosome);GO:0005515(protein binding);GO:0005525(GTP binding);GO:0005654(nucleoplasm);GO:0005739(mitochondrion);GO:0005743(mitochondrial inner membrane);GO:0005761(mitochondrial ribosome);GO:0005763(mitochondrial small ribosomal subunit);GO:0005840(ribosome);GO:0006915(apoptotic process);GO:0015935(small r…	NA	NA	NA	death associated protein 3 [Source:HGNC Symbol;Acc:HGNC:2673]	exonic	-1.04	0.0154882	0.157	up	0.909637	-0.136637	0.533858	0.862148	down	no	23.5035	24.8343	27.0201	26.1195
chr1	156055953	156058506	2554	ENSG00000116586	ENST00000368302	LAMTOR2	GO:0001558(regulation of cell growth);GO:0005085(guanyl-nucleotide exchange factor activity);GO:0005515(protein binding);GO:0005764(lysosome);GO:0005765(lysosomal membrane);GO:0005768(endosome);GO:0005770(late endosome);GO:0005886(plasma membrane);GO:0008104(protein localization);GO:0010008(endosome membrane);GO:0010761(fibroblast migration);GO:0016020(membrane);GO:0031902(late endosome membrane)…	04150(mTOR signaling pathway);04150(mTOR signaling pathway)	NA	NA	late endosomal/lysosomal adaptor, MAPK and MTOR activator 2 [Source:HGNC Symbol;Acc:HGNC:29796]	UTR3	-1.99	0.000831764	-0.26	down	0.985465	-0.0211232	0.743853	0.93836	down	no	25.6688	28.3274	29.5187	25.2739
chr1	156139751	156140081	331	ENSG00000160789	ENST00000368300	LMNA	GO:0005198(structural molecule activity);GO:0005515(protein binding);GO:0005634(nucleus);GO:0005635(nuclear envelope);GO:0005638(lamin filament);GO:0005652(nuclear lamina);GO:0005654(nucleoplasm);GO:0005829(cytosol);GO:0005882(intermediate filament);GO:0006606(protein import into nucleus);GO:0006997(nucleus organization);GO:0006998(nuclear envelope organization);GO:0007517(muscle organ developmen…	04210(Apoptosis);05410(Hypertrophic cardiomyopathy);05412(Arrhythmogenic right ventricular cardiomyopathy);05414(Dilated cardiomyopathy);05414(Dilated cardiomyopathy)	NA	NA	lamin A/C [Source:HGNC Symbol;Acc:HGNC:6636]	UTR3	-7.65	2.45471e-10	-0.334	down	1.06626	0.0925632	0.155211	0.665605	up	no	154.482	130.845	134.326	133.269
chr1	156193931	156196367	2437	ENSG00000160785	ENST00000359511	SLC25A44	GO:0005739(mitochondrion);GO:0006865(amino acid transport);GO:0009083(branched-chain amino acid catabolic process);GO:0015658(branched-chain amino acid transmembrane transporter activity);GO:0015803(branched-chain amino acid transport);GO:0016020(membrane);GO:0016021(integral component of membrane);GO:0031966(mitochondrial membrane);GO:0055085(transmembrane transport);GO:0120161(regulation of col…	NA	NA	NA	solute carrier family 25 member 44 [Source:HGNC Symbol;Acc:HGNC:29036]	UTR5	-1.79	0.00147911	0.463	up	0.989416	-0.0153505	0.643372	0.905439	down	no	7.86574	7.85231	7.95128	7.9349
chr1	156200042	156210794	10753	ENSG00000160785	ENST00000359511	SLC25A44	GO:0005739(mitochondrion);GO:0006865(amino acid transport);GO:0009083(branched-chain amino acid catabolic process);GO:0015658(branched-chain amino acid transmembrane transporter activity);GO:0015803(branched-chain amino acid transport);GO:0016020(membrane);GO:0016021(integral component of membrane);GO:0031966(mitochondrial membrane);GO:0055085(transmembrane transport);GO:0120161(regulation of col…	NA	NA	NA	solute carrier family 25 member 44 [Source:HGNC Symbol;Acc:HGNC:29036]	UTR3	-1.26	0.0074131	-0.164	down	0.989416	-0.0153505	0.643372	0.905439	down	no	7.86574	7.85231	7.95128	7.9349
chr1	156212466	156212796	331	ENSG00000160785	ENST00000359511	SLC25A44	GO:0005739(mitochondrion);GO:0006865(amino acid transport);GO:0009083(branched-chain amino acid catabolic process);GO:0015658(branched-chain amino acid transmembrane transporter activity);GO:0015803(branched-chain amino acid transport);GO:0016020(membrane);GO:0016021(integral component of membrane);GO:0031966(mitochondrial membrane);GO:0055085(transmembrane transport);GO:0120161(regulation of col…	NA	NA	NA	solute carrier family 25 member 44 [Source:HGNC Symbol;Acc:HGNC:29036]	UTR3	-0.948	0.020893	-0.257	down	0.989416	-0.0153505	0.643372	0.905439	down	no	7.86574	7.85231	7.95128	7.9349
chr1	156212981	156213130	150	ENSG00000260238	ENST00000320139	PMF1-BGLAP	GO:0000775(chromosome, centromeric region);GO:0000776(kinetochore);GO:0000818(nuclear MIS12/MIND complex);GO:0005634(nucleus);GO:0005654(nucleoplasm);GO:0005694(chromosome);GO:0005794(Golgi apparatus);GO:0007049(cell cycle);GO:0043231(intracellular membrane-bounded organelle);GO:0051301(cell division);GO:0051301(cell division)	NA	NA	NA	PMF1-BGLAP readthrough [Source:HGNC Symbol;Acc:HGNC:42953]	UTR5	-0.951	0.0204174	0.188	up	0.739048	-0.43626	0.176493	0.688152	down	no	10.3688	6.90624	10.6144	12.7603
chr1	156236418	156243095	6678	ENSG00000160783	ENST00000497069	PMF1	GO:0000444(MIS12/MIND type complex);GO:0000775(chromosome, centromeric region);GO:0000776(kinetochore);GO:0000818(nuclear MIS12/MIND complex);GO:0003713(transcription coactivator activity);GO:0005515(protein binding);GO:0005634(nucleus);GO:0005654(nucleoplasm);GO:0005667(transcription regulator complex);GO:0005694(chromosome);GO:0005794(Golgi apparatus);GO:0005829(cytosol);GO:0006366(transcriptio…	NA	NA	NA	polyamine modulated factor 1 [Source:HGNC Symbol;Acc:HGNC:9112]	UTR3	-2.89	6.60693e-05	0.317	up	1.08704	0.120407	0.0883685	0.585932	up	no	36.3123	35.1153	33.6727	32.0356
chr1	156212992	156213113	122	ENSG00000260238	ENST00000320139	PMF1-BGLAP	GO:0000775(chromosome, centromeric region);GO:0000776(kinetochore);GO:0000818(nuclear MIS12/MIND complex);GO:0005634(nucleus);GO:0005654(nucleoplasm);GO:0005694(chromosome);GO:0005794(Golgi apparatus);GO:0007049(cell cycle);GO:0043231(intracellular membrane-bounded organelle);GO:0051301(cell division);GO:0051301(cell division)	NA	NA	NA	PMF1-BGLAP readthrough [Source:HGNC Symbol;Acc:HGNC:42953]	UTR5	-0.732	0.0446684	0.175	up	0.739048	-0.43626	0.176493	0.688152	down	no	10.3688	6.90624	10.6144	12.7603
chr1	156236406	156236616	211	ENSG00000160783	ENST00000497069	PMF1	GO:0000444(MIS12/MIND type complex);GO:0000775(chromosome, centromeric region);GO:0000776(kinetochore);GO:0000818(nuclear MIS12/MIND complex);GO:0003713(transcription coactivator activity);GO:0005515(protein binding);GO:0005634(nucleus);GO:0005654(nucleoplasm);GO:0005667(transcription regulator complex);GO:0005694(chromosome);GO:0005794(Golgi apparatus);GO:0005829(cytosol);GO:0006366(transcriptio…	NA	NA	NA	polyamine modulated factor 1 [Source:HGNC Symbol;Acc:HGNC:9112]	UTR3	-4.13	2.34423e-06	0.369	up	1.08704	0.120407	0.0883685	0.585932	up	no	36.3123	35.1153	33.6727	32.0356
chr1	156237275	156239652	2378	ENSG00000160783	ENST00000497069	PMF1	GO:0000444(MIS12/MIND type complex);GO:0000775(chromosome, centromeric region);GO:0000776(kinetochore);GO:0000818(nuclear MIS12/MIND complex);GO:0003713(transcription coactivator activity);GO:0005515(protein binding);GO:0005634(nucleus);GO:0005654(nucleoplasm);GO:0005667(transcription regulator complex);GO:0005694(chromosome);GO:0005794(Golgi apparatus);GO:0005829(cytosol);GO:0006366(transcriptio…	NA	NA	NA	polyamine modulated factor 1 [Source:HGNC Symbol;Acc:HGNC:9112]	UTR3	-0.726	0.0457088	0.33	up	1.08704	0.120407	0.0883685	0.585932	up	no	36.3123	35.1153	33.6727	32.0356
chr1	156239861	156240042	182	ENSG00000160783	ENST00000368277	PMF1	GO:0000444(MIS12/MIND type complex);GO:0000775(chromosome, centromeric region);GO:0000776(kinetochore);GO:0000818(nuclear MIS12/MIND complex);GO:0003713(transcription coactivator activity);GO:0005515(protein binding);GO:0005634(nucleus);GO:0005654(nucleoplasm);GO:0005667(transcription regulator complex);GO:0005694(chromosome);GO:0005794(Golgi apparatus);GO:0005829(cytosol);GO:0006366(transcriptio…	NA	NA	NA	polyamine modulated factor 1 [Source:HGNC Symbol;Acc:HGNC:9112]	UTR3	-1.51	0.00346737	-0.228	down	1.08704	0.120407	0.0883685	0.585932	up	no	36.3123	35.1153	33.6727	32.0356
chr1	156285226	156285673	448	ENSG00000163472	ENST00000295694	TMEM79	GO:0002070(epithelial cell maturation);GO:0005515(protein binding);GO:0005737(cytoplasm);GO:0005764(lysosome);GO:0005765(lysosomal membrane);GO:0005794(Golgi apparatus);GO:0016020(membrane);GO:0016021(integral component of membrane);GO:0031069(hair follicle morphogenesis);GO:0032588(trans-Golgi network membrane);GO:0042335(cuticle development);GO:0042802(identical protein binding);GO:0045055(regu…	NA	NA	NA	transmembrane protein 79 [Source:HGNC Symbol;Acc:HGNC:28196]	exonic	-1.54	0.00316228	-0.36	down	1.06106	0.0855089	0.39946	0.805776	up	no	6.34517	6.64474	6.35726	5.88511
chr1	156286415	156293185	6771	ENSG00000163472	ENST00000295694	TMEM79	GO:0002070(epithelial cell maturation);GO:0005515(protein binding);GO:0005737(cytoplasm);GO:0005764(lysosome);GO:0005765(lysosomal membrane);GO:0005794(Golgi apparatus);GO:0016020(membrane);GO:0016021(integral component of membrane);GO:0031069(hair follicle morphogenesis);GO:0032588(trans-Golgi network membrane);GO:0042335(cuticle development);GO:0042802(identical protein binding);GO:0045055(regu…	NA	NA	NA	transmembrane protein 79 [Source:HGNC Symbol;Acc:HGNC:28196]	UTR3	-1.87	0.0011749	-0.159	down	1.06106	0.0855089	0.39946	0.805776	up	no	6.34517	6.64474	6.35726	5.88511
chr1	156594053	156595999	1947	ENSG00000163382	ENST00000368234	NAXE	GO:0000166(nucleotide binding);GO:0002040(sprouting angiogenesis);GO:0005515(protein binding);GO:0005576(extracellular region);GO:0005615(extracellular space);GO:0005739(mitochondrion);GO:0005759(mitochondrial matrix);GO:0005929(cilium);GO:0006869(lipid transport);GO:0010874(regulation of cholesterol efflux);GO:0016525(negative regulation of angiogenesis);GO:0016853(isomerase activity);GO:0031580…	NA	K17759	EC:5.1.99.6	NAD(P)HX epimerase [Source:HGNC Symbol;Acc:HGNC:18453]	UTR3	-9.83	1e-12	-0.276	down	1.13481	0.182456	0.0121169	0.414738	up	no	22.5946	23.5732	20.4813	20.2018
chr1	156768040	156787169	19130	ENSG00000143294	ENST00000271526	PRCC	GO:0005515(protein binding);GO:0005634(nucleus);GO:0005654(nucleoplasm);GO:0007049(cell cycle);GO:0016607(nuclear speck);GO:0051726(regulation of cell cycle);GO:0051726(regulation of cell cycle)	05202(Transcriptional misregulation in cancer);05211(Renal cell carcinoma);05211(Renal cell carcinoma)	NA	NA	proline rich mitotic checkpoint control factor [Source:HGNC Symbol;Acc:HGNC:9343]	exonic	-1.24	0.00794328	-0.0773	down	1.01032	0.0148171	0.441373	0.828724	up	no	31.4077	28.9919	30.0555	29.7268
chr1	156791692	156796017	4326	ENSG00000143294	ENST00000271526	PRCC	GO:0005515(protein binding);GO:0005634(nucleus);GO:0005654(nucleoplasm);GO:0007049(cell cycle);GO:0016607(nuclear speck);GO:0051726(regulation of cell cycle);GO:0051726(regulation of cell cycle)	05202(Transcriptional misregulation in cancer);05211(Renal cell carcinoma);05211(Renal cell carcinoma)	NA	NA	proline rich mitotic checkpoint control factor [Source:HGNC Symbol;Acc:HGNC:9343]	exonic	-1.2	0.00912011	0.163	up	1.01032	0.0148171	0.441373	0.828724	up	no	31.4077	28.9919	30.0555	29.7268
chr1	156797243	156800815	3573	ENSG00000143294	ENST00000271526	PRCC	GO:0005515(protein binding);GO:0005634(nucleus);GO:0005654(nucleoplasm);GO:0007049(cell cycle);GO:0016607(nuclear speck);GO:0051726(regulation of cell cycle);GO:0051726(regulation of cell cycle)	05202(Transcriptional misregulation in cancer);05211(Renal cell carcinoma);05211(Renal cell carcinoma)	NA	NA	proline rich mitotic checkpoint control factor [Source:HGNC Symbol;Acc:HGNC:9343]	UTR3	-0.926	0.0223872	-0.114	down	1.01032	0.0148171	0.441373	0.828724	up	no	31.4077	28.9919	30.0555	29.7268
chr1	156915831	156916160	330	ENSG00000187800	ENST00000292357	PEAR1	GO:0001891(phagocytic cup);GO:0005515(protein binding);GO:0005886(plasma membrane);GO:0014065(phosphatidylinositol 3-kinase signaling);GO:0016020(membrane);GO:0016021(integral component of membrane);GO:0038023(signaling receptor activity);GO:0043491(protein kinase B signaling);GO:0043654(recognition of apoptotic cell);GO:0070527(platelet aggregation);GO:0070527(platelet aggregation)	NA	NA	NA	platelet endothelial aggregation receptor 1 [Source:HGNC Symbol;Acc:HGNC:33631]	UTR3	-0.822	0.0323594	-0.701	down	0.945842	-0.0803296	0.974025	0.997227	down	no	1.24253	1.22188	1.38025	1.22527
chr1	157993272	157993572	301	ENSG00000183853	ENST00000360089	KIRREL1	GO:0001933(negative regulation of protein phosphorylation);GO:0003094(glomerular filtration);GO:0005515(protein binding);GO:0005886(plasma membrane);GO:0005887(integral component of plasma membrane);GO:0005911(cell-cell junction);GO:0016020(membrane);GO:0016021(integral component of membrane);GO:0017022(myosin binding);GO:0030838(positive regulation of actin filament polymerization);GO:0043198(de…	NA	NA	NA	kirre like nephrin family adhesion molecule 1 [Source:HGNC Symbol;Acc:HGNC:15734]	UTR5	-0.786	0.0363078	1.49	up	0.845618	-0.241922	0.106161	0.608499	down	no	16.9987	17.0104	20.2717	19.9464
chr1	158094665	158095294	630	ENSG00000183853	ENST00000359209	KIRREL1	GO:0001933(negative regulation of protein phosphorylation);GO:0003094(glomerular filtration);GO:0005515(protein binding);GO:0005886(plasma membrane);GO:0005887(integral component of plasma membrane);GO:0005911(cell-cell junction);GO:0016020(membrane);GO:0016021(integral component of membrane);GO:0017022(myosin binding);GO:0030838(positive regulation of actin filament polymerization);GO:0043198(de…	NA	NA	NA	kirre like nephrin family adhesion molecule 1 [Source:HGNC Symbol;Acc:HGNC:15734]	UTR3	-1.6	0.00269153	-0.222	down	0.845618	-0.241922	0.106161	0.608499	down	no	16.9987	17.0104	20.2717	19.9464
chr1	159782217	159782543	327	ENSG00000158716	ENST00000368107	DUSP23	GO:0004721(phosphoprotein phosphatase activity);GO:0004722(protein serine/threonine phosphatase activity);GO:0004725(protein tyrosine phosphatase activity);GO:0005515(protein binding);GO:0005634(nucleus);GO:0005654(nucleoplasm);GO:0005737(cytoplasm);GO:0005829(cytosol);GO:0006470(protein dephosphorylation);GO:0008138(protein tyrosine/serine/threonine phosphatase activity);GO:0016311(dephosphoryla…	NA	K14165	EC:3.1.3.16;EC:3.1.3.48	dual specificity phosphatase 23 [Source:HGNC Symbol;Acc:HGNC:21480]	UTR3	-2.99	5.01187e-05	-0.435	down	1.31918	0.399645	0.059596	0.537136	up	no	10.6184	12.3365	7.63219	9.76866
chr1	160211311	160211689	379	ENSG00000162734	ENST00000360472	PEA15	GO:0000165(MAPK cascade);GO:0005515(protein binding);GO:0005654(nucleoplasm);GO:0005737(cytoplasm);GO:0005829(cytosol);GO:0005875(microtubule associated complex);GO:0006915(apoptotic process);GO:0008643(carbohydrate transport);GO:0042981(regulation of apoptotic process);GO:0043278(response to morphine);GO:0046325(negative regulation of glucose import);GO:1902042(negative regulation of extrinsic a…	NA	NA	NA	proliferation and apoptosis adaptor protein 15 [Source:HGNC Symbol;Acc:HGNC:8822]	UTR5	-1.13	0.0114815	0.172	up	1.01282	0.0183768	0.370682	0.793013	up	no	103.011	105.194	103.319	102.25
chr1	160214662	160214841	180	ENSG00000162734	ENST00000360472	PEA15	GO:0000165(MAPK cascade);GO:0005515(protein binding);GO:0005654(nucleoplasm);GO:0005737(cytoplasm);GO:0005829(cytosol);GO:0005875(microtubule associated complex);GO:0006915(apoptotic process);GO:0008643(carbohydrate transport);GO:0042981(regulation of apoptotic process);GO:0043278(response to morphine);GO:0046325(negative regulation of glucose import);GO:1902042(negative regulation of extrinsic a…	NA	NA	NA	proliferation and apoptosis adaptor protein 15 [Source:HGNC Symbol;Acc:HGNC:8822]	UTR3	-2.09	0.000630957	0.317	up	1.01282	0.0183768	0.370682	0.793013	up	no	103.011	105.194	103.319	102.25
chr1	161124429	161124907	479	ENSG00000158793	ENST00000368008	NIT1	GO:0005634(nucleus);GO:0005737(cytoplasm);GO:0005739(mitochondrion);GO:0006807(nitrogen compound metabolic process);GO:0016787(hydrolase activity);GO:0016811(hydrolase activity, acting on carbon-nitrogen (but not peptide) bonds, in linear amides);GO:0043605(cellular amide catabolic process);GO:0110050(deaminated glutathione amidase activity);GO:0110050(deaminated glutathione amidase activity)	NA	K11206	EC:3.5.1.128	nitrilase 1 [Source:HGNC Symbol;Acc:HGNC:7828]	UTR3	-0.877	0.0269153	-0.258	down	0.996848	-0.00455418	0.657623	0.91054	down	no	9.2522	8.07417	8.79183	8.58931
chr1	161158119	161158856	738	ENSG00000143222	ENST00000368003	UFC1	GO:0005515(protein binding);GO:0007420(brain development);GO:0034976(response to endoplasmic reticulum stress);GO:0061657(UFM1 conjugating enzyme activity);GO:0061709(reticulophagy);GO:0070062(extracellular exosome);GO:0071568(UFM1 transferase activity);GO:0071569(protein ufmylation);GO:1990592(protein K69-linked ufmylation);GO:1990592(protein K69-linked ufmylation)	NA	NA	NA	ubiquitin-fold modifier conjugating enzyme 1 [Source:HGNC Symbol;Acc:HGNC:26941]	UTR3	-1.13	0.0114815	-0.116	down	0.960435	-0.0582405	0.930581	0.985925	down	no	24.7722	28.3105	27.7154	27.554
chr1	161160720	161161019	300	ENSG00000143258	ENST00000289865	USP21	GO:0003713(transcription coactivator activity);GO:0004843(cysteine-type deubiquitinase activity);GO:0005515(protein binding);GO:0005634(nucleus);GO:0005654(nucleoplasm);GO:0005737(cytoplasm);GO:0005829(cytosol);GO:0005886(plasma membrane);GO:0006325(chromatin organization);GO:0006508(proteolysis);GO:0006511(ubiquitin-dependent protein catabolic process);GO:0008233(peptidase activity);GO:0008234(c…	04217(Necroptosis);04217(Necroptosis)	K21634	EC:3.4.19.12	ubiquitin specific peptidase 21 [Source:HGNC Symbol;Acc:HGNC:12620]	exonic	-3.18	2.95121e-05	-0.542	down	1.17997	0.238747	0.0332708	0.504981	up	no	10.4388	9.8645	8.99584	8.21083
chr1	161214243	161214453	211	ENSG00000158864	ENST00000367993	NDUFS2	GO:0003954(NADH dehydrogenase activity);GO:0005515(protein binding);GO:0005654(nucleoplasm);GO:0005739(mitochondrion);GO:0005743(mitochondrial inner membrane);GO:0005747(mitochondrial respiratory chain complex I);GO:0005759(mitochondrial matrix);GO:0006120(mitochondrial electron transport, NADH to ubiquinone);GO:0006979(response to oxidative stress);GO:0008137(NADH dehydrogenase (ubiquinone) acti…	00190(Oxidative phosphorylation);01100(Metabolic pathways);04714(Thermogenesis);04723(Retrograde endocannabinoid signaling);04932(Non-alcoholic fatty liver disease);05010(Alzheimer disease);05012(Parkinson disease);05014(Amyotrophic lateral sclerosis);05016(Huntington disease);05020(Prion disease);05022(Pathways of neurodegeneration - multiple diseases);05022(Pathways of neurodegeneration - multi…	K03935	EC:7.1.1.2	NADH:ubiquinone oxidoreductase core subunit S2 [Source:HGNC Symbol;Acc:HGNC:7708]	UTR3	-2.34	0.00030903	-0.354	down	1.06653	0.0929245	0.117839	0.628512	up	no	27.7206	26.4158	25.6208	25.1386
chr1	161226028	161226897	870	ENSG00000158882	ENST00000367987	TOMM40L	GO:0003674(molecular_function);GO:0005739(mitochondrion);GO:0005741(mitochondrial outer membrane);GO:0005742(mitochondrial outer membrane translocase complex);GO:0006811(ion transport);GO:0008150(biological_process);GO:0008320(protein transmembrane transporter activity);GO:0015031(protein transport);GO:0015288(porin activity);GO:0016020(membrane);GO:0016021(integral component of membrane);GO:0030…	05014(Amyotrophic lateral sclerosis);05022(Pathways of neurodegeneration - multiple diseases);05022(Pathways of neurodegeneration - multiple diseases)	NA	NA	translocase of outer mitochondrial membrane 40 like [Source:HGNC Symbol;Acc:HGNC:25756]	UTR5	-1.02	0.0165959	-0.588	down	1.03712	0.0525836	0.435946	0.826515	up	no	7.30739	7.69293	7.10066	7.36277
chr1	161229040	161229400	361	ENSG00000158882	ENST00000367987	TOMM40L	GO:0003674(molecular_function);GO:0005739(mitochondrion);GO:0005741(mitochondrial outer membrane);GO:0005742(mitochondrial outer membrane translocase complex);GO:0006811(ion transport);GO:0008150(biological_process);GO:0008320(protein transmembrane transporter activity);GO:0015031(protein transport);GO:0015288(porin activity);GO:0016020(membrane);GO:0016021(integral component of membrane);GO:0030…	05014(Amyotrophic lateral sclerosis);05022(Pathways of neurodegeneration - multiple diseases);05022(Pathways of neurodegeneration - multiple diseases)	NA	NA	translocase of outer mitochondrial membrane 40 like [Source:HGNC Symbol;Acc:HGNC:25756]	UTR3	-0.864	0.0281838	-0.292	down	1.03712	0.0525836	0.435946	0.826515	up	no	7.30739	7.69293	7.10066	7.36277
chr1	161229937	161230746	810	ENSG00000158882	ENST00000367987	TOMM40L	GO:0003674(molecular_function);GO:0005739(mitochondrion);GO:0005741(mitochondrial outer membrane);GO:0005742(mitochondrial outer membrane translocase complex);GO:0006811(ion transport);GO:0008150(biological_process);GO:0008320(protein transmembrane transporter activity);GO:0015031(protein transport);GO:0015288(porin activity);GO:0016020(membrane);GO:0016021(integral component of membrane);GO:0030…	05014(Amyotrophic lateral sclerosis);05022(Pathways of neurodegeneration - multiple diseases);05022(Pathways of neurodegeneration - multiple diseases)	NA	NA	translocase of outer mitochondrial membrane 40 like [Source:HGNC Symbol;Acc:HGNC:25756]	UTR3	-1.67	0.00213796	-0.31	down	1.03712	0.0525836	0.435946	0.826515	up	no	7.30739	7.69293	7.10066	7.36277
chr1	161362700	161363176	477	ENSG00000143252	ENST00000342751	SDHC	GO:0000104(succinate dehydrogenase activity);GO:0005515(protein binding);GO:0005739(mitochondrion);GO:0005743(mitochondrial inner membrane);GO:0005749(mitochondrial respiratory chain complex II, succinate dehydrogenase complex (ubiquinone));GO:0006099(tricarboxylic acid cycle);GO:0006121(mitochondrial electron transport, succinate to ubiquinone);GO:0009055(electron transfer activity);GO:0009060(a…	00020(Citrate cycle (TCA cycle));00190(Oxidative phosphorylation);01100(Metabolic pathways);01200(Carbon metabolism);04714(Thermogenesis);04932(Non-alcoholic fatty liver disease);05010(Alzheimer disease);05012(Parkinson disease);05014(Amyotrophic lateral sclerosis);05016(Huntington disease);05020(Prion disease);05022(Pathways of neurodegeneration - multiple diseases);05022(Pathways of neurodegene…	NA	NA	succinate dehydrogenase complex subunit C [Source:HGNC Symbol;Acc:HGNC:10682]	UTR3	-3.43	1.51356e-05	-0.305	down	1.01983	0.0283246	0.365636	0.790617	up	no	54.4681	56.803	55.7555	53.3524
chr1	161524926	161525643	718	ENSG00000173110	ENST00000309758	HSPA6	GO:0000166(nucleotide binding);GO:0005515(protein binding);GO:0005524(ATP binding);GO:0005576(extracellular region);GO:0005634(nucleus);GO:0005737(cytoplasm);GO:0005814(centriole);GO:0005829(cytosol);GO:0005886(plasma membrane);GO:0006457(protein folding);GO:0006986(response to unfolded protein);GO:0008180(COP9 signalosome);GO:0016192(vesicle-mediated transport);GO:0016887(ATP hydrolysis activity…	03040(Spliceosome);04010(MAPK signaling pathway);04141(Protein processing in endoplasmic reticulum);04144(Endocytosis);04213(Longevity regulating pathway - multiple species);04612(Antigen processing and presentation);04915(Estrogen signaling pathway);05020(Prion disease);05134(Legionellosis);05145(Toxoplasmosis);05162(Measles)	NA	NA	heat shock protein family A (Hsp70) member 6 [Source:HGNC Symbol;Acc:HGNC:5239]	exonic	-1.17	0.0102329	-2.15	down	1.66145	0.732443	1	1	up	no	0.330006	0.369807	0.256606	0.1646
chr1	161753380	161757178	3799	ENSG00000081721	ENST00000484291	DUSP12	GO:0004721(phosphoprotein phosphatase activity);GO:0004722(protein serine/threonine phosphatase activity);GO:0004725(protein tyrosine phosphatase activity);GO:0005515(protein binding);GO:0005634(nucleus);GO:0005654(nucleoplasm);GO:0005737(cytoplasm);GO:0005829(cytosol);GO:0006470(protein dephosphorylation);GO:0008138(protein tyrosine/serine/threonine phosphatase activity);GO:0008270(zinc ion bind…	NA	K14819	EC:3.1.3.16;EC:3.1.3.48	dual specificity phosphatase 12 [Source:HGNC Symbol;Acc:HGNC:3067]	UTR3	-1.52	0.00331131	0.54	up	0.860915	-0.216058	0.461986	0.833252	down	no	7.18883	8.63814	9.63346	8.75044
chr1	161887400	161888270	871	ENSG00000118217	ENST00000367942	ATF6	GO:0000139(Golgi membrane);GO:0000785(chromatin);GO:0000976(transcription cis-regulatory region binding);GO:0000977(RNA polymerase II transcription regulatory region sequence-specific DNA binding);GO:0000978(RNA polymerase II cis-regulatory region sequence-specific DNA binding);GO:0000981(DNA-binding transcription factor activity, RNA polymerase II-specific);GO:0001228(DNA-binding transcription a…	04141(Protein processing in endoplasmic reticulum);05010(Alzheimer disease);05012(Parkinson disease);05014(Amyotrophic lateral sclerosis);05022(Pathways of neurodegeneration - multiple diseases);05022(Pathways of neurodegeneration - multiple diseases)	NA	NA	activating transcription factor 6 [Source:HGNC Symbol;Acc:HGNC:791]	intronic	-0.925	0.0223872	1.06	up	0.797069	-0.327224	0.0483146	0.528151	down	no	2.82744	3.4271	3.88348	3.96344
chr1	161958445	161959046	602	ENSG00000118217	ENST00000680481	ATF6	GO:0000139(Golgi membrane);GO:0000785(chromatin);GO:0000976(transcription cis-regulatory region binding);GO:0000977(RNA polymerase II transcription regulatory region sequence-specific DNA binding);GO:0000978(RNA polymerase II cis-regulatory region sequence-specific DNA binding);GO:0000981(DNA-binding transcription factor activity, RNA polymerase II-specific);GO:0001228(DNA-binding transcription a…	04141(Protein processing in endoplasmic reticulum);05010(Alzheimer disease);05012(Parkinson disease);05014(Amyotrophic lateral sclerosis);05022(Pathways of neurodegeneration - multiple diseases);05022(Pathways of neurodegeneration - multiple diseases)	NA	NA	activating transcription factor 6 [Source:HGNC Symbol;Acc:HGNC:791]	UTR3	-3.15	3.31131e-05	0.405	up	0.797069	-0.327224	0.0483146	0.528151	down	no	2.82744	3.4271	3.88348	3.96344
chr1	161959194	161959525	332	ENSG00000118217	ENST00000367942	ATF6	GO:0000139(Golgi membrane);GO:0000785(chromatin);GO:0000976(transcription cis-regulatory region binding);GO:0000977(RNA polymerase II transcription regulatory region sequence-specific DNA binding);GO:0000978(RNA polymerase II cis-regulatory region sequence-specific DNA binding);GO:0000981(DNA-binding transcription factor activity, RNA polymerase II-specific);GO:0001228(DNA-binding transcription a…	04141(Protein processing in endoplasmic reticulum);05010(Alzheimer disease);05012(Parkinson disease);05014(Amyotrophic lateral sclerosis);05022(Pathways of neurodegeneration - multiple diseases);05022(Pathways of neurodegeneration - multiple diseases)	NA	NA	activating transcription factor 6 [Source:HGNC Symbol;Acc:HGNC:791]	UTR3	-0.739	0.0436516	0.939	up	0.797069	-0.327224	0.0483146	0.528151	down	no	2.82744	3.4271	3.88348	3.96344
chr1	162378990	162384147	5158	ENSG00000254706	ENST00000367932	ENSG00000254706	NA	NA	NA	NA	novel protein	UTR3	-2.43	0.000239883	-0.208	down	1.72916	0.790071	1	1	up	no	0.224169	0.207378	0.091155	0.158415
chr1	162384475	162384746	272	ENSG00000239887	ENST00000458626	C1orf226	NA	NA	NA	NA	chromosome 1 open reading frame 226 [Source:HGNC Symbol;Acc:HGNC:34351]	UTR3	-0.839	0.0301995	-0.25	down	1.07513	0.104505	0.165714	0.675087	up	no	13.0153	12.4043	12.2754	11.368
chr1	162386631	162386782	152	ENSG00000239887	ENST00000458626	C1orf226	NA	NA	NA	NA	chromosome 1 open reading frame 226 [Source:HGNC Symbol;Acc:HGNC:34351]	UTR3	-3.37	1.77828e-05	-1.17	down	1.07513	0.104505	0.165714	0.675087	up	no	13.0153	12.4043	12.2754	11.368
chr1	163339455	163346000	6546	ENSG00000143228	ENST00000271452	NUF2	GO:0000775(chromosome, centromeric region);GO:0000776(kinetochore);GO:0003674(molecular_function);GO:0005515(protein binding);GO:0005634(nucleus);GO:0005654(nucleoplasm);GO:0005694(chromosome);GO:0005829(cytosol);GO:0007049(cell cycle);GO:0007052(mitotic spindle organization);GO:0007059(chromosome segregation);GO:0007094(mitotic spindle assembly checkpoint signaling);GO:0008608(attachment of spin…	NA	NA	NA	NUF2 component of NDC80 kinetochore complex [Source:HGNC Symbol;Acc:HGNC:14621]	exonic	-0.881	0.0263027	-0.433	down	0.83319	-0.263282	0.465775	0.835151	down	no	1.67072	1.82917	2.07026	2.13033
chr1	164555703	164560188	4486	ENSG00000185630	ENST00000340699	PBX1	GO:0000086(G2/M transition of mitotic cell cycle);GO:0000785(chromatin);GO:0000976(transcription cis-regulatory region binding);GO:0000977(RNA polymerase II transcription regulatory region sequence-specific DNA binding);GO:0000978(RNA polymerase II cis-regulatory region sequence-specific DNA binding);GO:0000981(DNA-binding transcription factor activity, RNA polymerase II-specific);GO:0001221(tran…	04927(Cortisol synthesis and secretion);04934(Cushing syndrome);05202(Transcriptional misregulation in cancer);05202(Transcriptional misregulation in cancer)	NA	NA	PBX homeobox 1 [Source:HGNC Symbol;Acc:HGNC:8632]	UTR5	-1	0.017378	-0.369	down	0.763142	-0.389976	0.045768	0.525474	down	no	0.962122	1.18222	1.29788	1.51201
chr1	164560247	164560338	92	ENSG00000185630	ENST00000485769	PBX1	GO:0000086(G2/M transition of mitotic cell cycle);GO:0000785(chromatin);GO:0000976(transcription cis-regulatory region binding);GO:0000977(RNA polymerase II transcription regulatory region sequence-specific DNA binding);GO:0000978(RNA polymerase II cis-regulatory region sequence-specific DNA binding);GO:0000981(DNA-binding transcription factor activity, RNA polymerase II-specific);GO:0001221(tran…	04927(Cortisol synthesis and secretion);04934(Cushing syndrome);05202(Transcriptional misregulation in cancer);05202(Transcriptional misregulation in cancer)	NA	NA	PBX homeobox 1 [Source:HGNC Symbol;Acc:HGNC:8632]	UTR3	-0.756	0.040738	-4.75	down	0.763142	-0.389976	0.045768	0.525474	down	no	0.962122	1.18222	1.29788	1.51201
chr1	165655545	165655636	92	ENSG00000143198	ENST00000367883	MGST3	GO:0004464(leukotriene-C4 synthase activity);GO:0004602(glutathione peroxidase activity);GO:0005515(protein binding);GO:0005635(nuclear envelope);GO:0005783(endoplasmic reticulum);GO:0005789(endoplasmic reticulum membrane);GO:0006629(lipid metabolic process);GO:0016020(membrane);GO:0016021(integral component of membrane);GO:0016491(oxidoreductase activity);GO:0016740(transferase activity);GO:0016…	00480(Glutathione metabolism);00980(Metabolism of xenobiotics by cytochrome P450);00982(Drug metabolism - cytochrome P450);00983(Drug metabolism - other enzymes);01100(Metabolic pathways);01524(Platinum drug resistance);05200(Pathways in cancer);05204(Chemical carcinogenesis);05225(Hepatocellular carcinoma);05418(Fluid shear stress and atherosclerosis);05418(Fluid shear stress and atherosclerosis)	K00799	EC:2.5.1.18	microsomal glutathione S-transferase 3 [Source:HGNC Symbol;Acc:HGNC:7064]	UTR3	-1.09	0.0131826	-0.297	down	1.03981	0.0563213	0.218586	0.714838	up	no	21.7509	22.647	21.5439	21.1542
chr1	165827613	165827854	242	ENSG00000143179	ENST00000642653	UCK2	GO:0000166(nucleotide binding);GO:0004849(uridine kinase activity);GO:0005524(ATP binding);GO:0005575(cellular_component);GO:0005737(cytoplasm);GO:0005829(cytosol);GO:0009224(CMP biosynthetic process);GO:0016301(kinase activity);GO:0016310(phosphorylation);GO:0016740(transferase activity);GO:0019206(nucleoside kinase activity);GO:0042802(identical protein binding);GO:0043771(cytidine kinase activ…	00240(Pyrimidine metabolism);00983(Drug metabolism - other enzymes);01100(Metabolic pathways);01100(Metabolic pathways)	K00876	EC:2.7.1.48	uridine-cytidine kinase 2 [Source:HGNC Symbol;Acc:HGNC:12562]	UTR5	-4.22	1.86209e-06	-0.46	down	0.95441	-0.0673196	0.972258	0.996842	down	no	27.8635	27.835	29.1253	29.2337
chr1	166840961	166846724	5764	ENSG00000143157	ENST00000367875	POGK	GO:0003676(nucleic acid binding);GO:0003677(DNA binding);GO:0005515(protein binding);GO:0005634(nucleus);GO:0005654(nucleoplasm);GO:0006355(regulation of DNA-templated transcription);GO:0006355(regulation of DNA-templated transcription)	NA	NA	NA	pogo transposable element derived with KRAB domain [Source:HGNC Symbol;Acc:HGNC:18800]	exonic	-1.66	0.00223872	0.603	up	0.767381	-0.381985	0.0146295	0.429939	down	no	5.41345	6.72779	7.63951	8.18215
chr1	166854205	166854535	331	ENSG00000143157	ENST00000367875	POGK	GO:0003676(nucleic acid binding);GO:0003677(DNA binding);GO:0005515(protein binding);GO:0005634(nucleus);GO:0005654(nucleoplasm);GO:0006355(regulation of DNA-templated transcription);GO:0006355(regulation of DNA-templated transcription)	NA	NA	NA	pogo transposable element derived with KRAB domain [Source:HGNC Symbol;Acc:HGNC:18800]	UTR3	-1.59	0.00269153	-0.432	down	0.767381	-0.381985	0.0146295	0.429939	down	no	5.41345	6.72779	7.63951	8.18215
chr1	168235181	168243095	7915	ENSG00000213064	ENST00000271375	SFT2D2	GO:0003674(molecular_function);GO:0005515(protein binding);GO:0008150(biological_process);GO:0015031(protein transport);GO:0016020(membrane);GO:0016021(integral component of membrane);GO:0016192(vesicle-mediated transport);GO:0070062(extracellular exosome);GO:0070062(extracellular exosome)	NA	NA	NA	SFT2 domain containing 2 [Source:HGNC Symbol;Acc:HGNC:25140]	UTR3	-1.27	0.00724436	-0.37	down	0.766359	-0.383907	0.0732967	0.56264	down	no	2.13503	2.9862	2.95193	3.73062
chr1	169129967	169130267	301	ENSG00000143153	ENST00000367815	ATP1B1	GO:0001666(response to hypoxia);GO:0001671(ATPase activator activity);GO:0005391(P-type sodium:potassium-exchanging transporter activity);GO:0005515(protein binding);GO:0005886(plasma membrane);GO:0005890(sodium:potassium-exchanging ATPase complex);GO:0005901(caveola);GO:0006811(ion transport);GO:0006813(potassium ion transport);GO:0006814(sodium ion transport);GO:0006874(cellular calcium ion hom…	04022(cGMP-PKG signaling pathway);04024(cAMP signaling pathway);04260(Cardiac muscle contraction);04261(Adrenergic signaling in cardiomyocytes);04911(Insulin secretion);04918(Thyroid hormone synthesis);04919(Thyroid hormone signaling pathway);04925(Aldosterone synthesis and secretion);04960(Aldosterone-regulated sodium reabsorption);04961(Endocrine and other factor-regulated calcium reabsorption)…	NA	NA	ATPase Na+/K+ transporting subunit beta 1 [Source:HGNC Symbol;Acc:HGNC:804]	exonic	-0.898	0.0251189	0.193	up	0.840571	-0.250558	0.0909974	0.588486	down	no	10.4027	11.8961	13.0455	13.4826
chr1	169132563	169132743	181	ENSG00000143153	ENST00000367815	ATP1B1	GO:0001666(response to hypoxia);GO:0001671(ATPase activator activity);GO:0005391(P-type sodium:potassium-exchanging transporter activity);GO:0005515(protein binding);GO:0005886(plasma membrane);GO:0005890(sodium:potassium-exchanging ATPase complex);GO:0005901(caveola);GO:0006811(ion transport);GO:0006813(potassium ion transport);GO:0006814(sodium ion transport);GO:0006874(cellular calcium ion hom…	04022(cGMP-PKG signaling pathway);04024(cAMP signaling pathway);04260(Cardiac muscle contraction);04261(Adrenergic signaling in cardiomyocytes);04911(Insulin secretion);04918(Thyroid hormone synthesis);04919(Thyroid hormone signaling pathway);04925(Aldosterone synthesis and secretion);04960(Aldosterone-regulated sodium reabsorption);04961(Endocrine and other factor-regulated calcium reabsorption)…	NA	NA	ATPase Na+/K+ transporting subunit beta 1 [Source:HGNC Symbol;Acc:HGNC:804]	UTR3	-2.71	0.000109648	-0.616	down	0.840571	-0.250558	0.0909974	0.588486	down	no	10.4027	11.8961	13.0455	13.4826
chr1	170539183	170539664	482	ENSG00000120370	ENST00000498166	GORAB	GO:0005515(protein binding);GO:0005654(nucleoplasm);GO:0005730(nucleolus);GO:0005737(cytoplasm);GO:0005794(Golgi apparatus);GO:0005829(cytosol);GO:0031069(hair follicle morphogenesis);GO:1901622(positive regulation of smoothened signaling pathway involved in dorsal/ventral neural tube patterning);GO:1905515(non-motile cilium assembly);GO:1905515(non-motile cilium assembly)	04115(p53 signaling pathway);04115(p53 signaling pathway)	NA	NA	golgin, RAB6 interacting [Source:HGNC Symbol;Acc:HGNC:25676]	UTR3	-0.713	0.047863	-0.873	down	0.948724	-0.0759392	0.989511	1	down	no	0.13151	0.135411	0.105768	0.17558
chr1	171512083	171512294	212	ENSG00000117523	ENST00000338920	PRRC2C	GO:0002244(hematopoietic progenitor cell differentiation);GO:0003723(RNA binding);GO:0005737(cytoplasm);GO:0005829(cytosol);GO:0008022(protein C-terminus binding);GO:0010494(cytoplasmic stress granule);GO:0016020(membrane);GO:0030154(cell differentiation);GO:0034063(stress granule assembly);GO:0034063(stress granule assembly)	NA	NA	NA	proline rich coiled-coil 2C [Source:HGNC Symbol;Acc:HGNC:24903]	UTR5	-1.04	0.0154882	0.619	up	0.89402	-0.161621	0.600068	0.888165	down	no	4.55496	7.58069	5.94874	7.62551
chr1	171512982	171515764	2783	ENSG00000117523	ENST00000338920	PRRC2C	GO:0002244(hematopoietic progenitor cell differentiation);GO:0003723(RNA binding);GO:0005737(cytoplasm);GO:0005829(cytosol);GO:0008022(protein C-terminus binding);GO:0010494(cytoplasmic stress granule);GO:0016020(membrane);GO:0030154(cell differentiation);GO:0034063(stress granule assembly);GO:0034063(stress granule assembly)	NA	NA	NA	proline rich coiled-coil 2C [Source:HGNC Symbol;Acc:HGNC:24903]	exonic	-4.46	9.77237e-07	0.963	up	0.89402	-0.161621	0.600068	0.888165	down	no	4.55496	7.58069	5.94874	7.62551
chr1	171794445	171796998	2554	ENSG00000010165	ENST00000361735	METTL13	GO:0000122(negative regulation of transcription by RNA polymerase II);GO:0003824(catalytic activity);GO:0005515(protein binding);GO:0005634(nucleus);GO:0005737(cytoplasm);GO:0005739(mitochondrion);GO:0008152(metabolic process);GO:0008168(methyltransferase activity);GO:0016740(transferase activity);GO:0032259(methylation);GO:1902807(negative regulation of cell cycle G1/S phase transition);GO:19028…	NA	NA	NA	methyltransferase 13, eEF1A lysine and N-terminal methyltransferase [Source:HGNC Symbol;Acc:HGNC:24248]	UTR3	-1.52	0.00338844	-0.173	down	1.03246	0.0460881	0.31369	0.769662	up	no	16.9922	16.9789	16.3264	16.5767
chr1	173488547	173488815	269	ENSG00000117592	ENST00000340385	PRDX6	GO:0003824(catalytic activity);GO:0004601(peroxidase activity);GO:0004602(glutathione peroxidase activity);GO:0004623(phospholipase A2 activity);GO:0005515(protein binding);GO:0005576(extracellular region);GO:0005615(extracellular space);GO:0005634(nucleus);GO:0005737(cytoplasm);GO:0005739(mitochondrion);GO:0005764(lysosome);GO:0005829(cytosol);GO:0006629(lipid metabolic process);GO:0006979(respo…	00480(Glutathione metabolism);01100(Metabolic pathways);01100(Metabolic pathways)	K11188	EC:1.11.1.27;EC:1.11.1.7	peroxiredoxin 6 [Source:HGNC Symbol;Acc:HGNC:16753]	UTR3	-3.03	4.57088e-05	0.293	up	1.07311	0.101798	0.0794483	0.572195	up	no	215.828	216.688	197.992	205.058
chr1	173824652	173825251	600	ENSG00000117593	ENST00000471476	DARS2	GO:0000049(tRNA binding);GO:0000166(nucleotide binding);GO:0003676(nucleic acid binding);GO:0004812(aminoacyl-tRNA ligase activity);GO:0004815(aspartate-tRNA ligase activity);GO:0005515(protein binding);GO:0005524(ATP binding);GO:0005654(nucleoplasm);GO:0005737(cytoplasm);GO:0005739(mitochondrion);GO:0005759(mitochondrial matrix);GO:0006412(translation);GO:0006418(tRNA aminoacylation for protein …	00970(Aminoacyl-tRNA biosynthesis);00970(Aminoacyl-tRNA biosynthesis)	K01876	EC:6.1.1.12	aspartyl-tRNA synthetase 2, mitochondrial [Source:HGNC Symbol;Acc:HGNC:25538]	UTR5	-3.54	1.14815e-05	-0.331	down	0.910417	-0.135401	0.640931	0.904047	down	no	7.48925	8.62862	7.68105	10.0228
chr1	174978833	174990121	11289	ENSG00000152061	ENST00000469553	RABGAP1L	GO:0005096(GTPase activator activity);GO:0005515(protein binding);GO:0005634(nucleus);GO:0005768(endosome);GO:0005769(early endosome);GO:0005794(Golgi apparatus);GO:0005929(cilium);GO:0006897(endocytosis);GO:0015031(protein transport);GO:0016020(membrane);GO:0016021(integral component of membrane);GO:0031267(small GTPase binding);GO:0031410(cytoplasmic vesicle);GO:0032880(regulation of protein lo…	NA	NA	NA	RAB GTPase activating protein 1 like [Source:HGNC Symbol;Acc:HGNC:24663]	UTR3	-1.52	0.00346737	-1.99	down	0.810676	-0.302803	0.438197	0.827047	down	no	0.206592	0.24179	0.270036	0.283061
chr1	178464387	178473537	9151	ENSG00000075391	ENST00000367649	RASAL2	GO:0002021(response to dietary excess);GO:0005096(GTPase activator activity);GO:0005515(protein binding);GO:0005829(cytosol);GO:0007165(signal transduction);GO:0009749(response to glucose);GO:0010467(gene expression);GO:0035264(multicellular organism growth);GO:0043087(regulation of GTPase activity);GO:0060612(adipose tissue development);GO:2000257(regulation of protein activation cascade);GO:200…	04014(Ras signaling pathway);04014(Ras signaling pathway)	NA	NA	RAS protein activator like 2 [Source:HGNC Symbol;Acc:HGNC:9874]	UTR3	-1.6	0.00263027	-0.643	down	0.895698	-0.158916	0.720669	0.930411	down	no	0.542681	0.698271	0.555288	0.830171
chr1	178902157	178917052	14896	ENSG00000116191	ENST00000367632	RALGPS2	GO:0005085(guanyl-nucleotide exchange factor activity);GO:0005515(protein binding);GO:0005737(cytoplasm);GO:0005886(plasma membrane);GO:0007264(small GTPase mediated signal transduction);GO:0007265(Ras protein signal transduction);GO:0016020(membrane);GO:0032485(regulation of Ral protein signal transduction);GO:0043547(positive regulation of GTPase activity);GO:0050790(regulation of catalytic act…	NA	NA	NA	Ral GEF with PH domain and SH3 binding motif 2 [Source:HGNC Symbol;Acc:HGNC:30279]	exonic	-0.805	0.0338844	-0.524	down	0.830772	-0.267475	0.482804	0.840942	down	no	0.443847	0.560588	0.558141	0.650896
chr1	179094997	179097844	2848	ENSG00000186283	ENST00000352445	TOR3A	GO:0000166(nucleotide binding);GO:0005524(ATP binding);GO:0005635(nuclear envelope);GO:0005737(cytoplasm);GO:0005783(endoplasmic reticulum);GO:0005788(endoplasmic reticulum lumen);GO:0016887(ATP hydrolysis activity);GO:0070062(extracellular exosome);GO:0070062(extracellular exosome)	NA	NA	NA	torsin family 3 member A [Source:HGNC Symbol;Acc:HGNC:11997]	exonic	-7.83	1.54882e-10	-0.251	down	1.03773	0.0534362	0.286372	0.759143	up	no	19.7229	21.5718	19.8711	19.922
chr1	180087611	180092634	5024	ENSG00000135837	ENST00000367607	CEP350	GO:0005515(protein binding);GO:0005634(nucleus);GO:0005737(cytoplasm);GO:0005813(centrosome);GO:0005814(centriole);GO:0005815(microtubule organizing center);GO:0005819(spindle);GO:0005856(cytoskeleton);GO:0008017(microtubule binding);GO:0016020(membrane);GO:0034453(microtubule anchoring);GO:0042995(cell projection);GO:0071539(protein localization to centrosome);GO:1905515(non-motile cilium assemb…	NA	NA	NA	centrosomal protein 350 [Source:HGNC Symbol;Acc:HGNC:24238]	exonic	-1.03	0.0158489	-3.17	down	1.12658	0.17195	0.367193	0.791951	up	no	0.430681	0.44889	0.382531	0.398213
chr1	180095554	180096082	529	ENSG00000135837	ENST00000367607	CEP350	GO:0005515(protein binding);GO:0005634(nucleus);GO:0005737(cytoplasm);GO:0005813(centrosome);GO:0005814(centriole);GO:0005815(microtubule organizing center);GO:0005819(spindle);GO:0005856(cytoskeleton);GO:0008017(microtubule binding);GO:0016020(membrane);GO:0034453(microtubule anchoring);GO:0042995(cell projection);GO:0071539(protein localization to centrosome);GO:1905515(non-motile cilium assemb…	NA	NA	NA	centrosomal protein 350 [Source:HGNC Symbol;Acc:HGNC:24238]	exonic	-0.907	0.0239883	-1.48	down	1.12658	0.17195	0.367193	0.791951	up	no	0.430681	0.44889	0.382531	0.398213
chr1	180196280	180197089	810	ENSG00000116260	ENST00000367600	QSOX1	GO:0000139(Golgi membrane);GO:0003756(protein disulfide isomerase activity);GO:0005576(extracellular region);GO:0005615(extracellular space);GO:0005788(endoplasmic reticulum lumen);GO:0005794(Golgi apparatus);GO:0006457(protein folding);GO:0016020(membrane);GO:0016021(integral component of membrane);GO:0016242(negative regulation of macroautophagy);GO:0016491(oxidoreductase activity);GO:0016971(f…	NA	K10758	EC:1.8.3.2	quiescin sulfhydryl oxidase 1 [Source:HGNC Symbol;Acc:HGNC:9756]	exonic	-1.36	0.00549541	-0.118	down	1.17496	0.232611	0.00862026	0.383071	up	no	15.1988	14.4676	13.2536	11.9952
chr1	180949667	180949847	181	ENSG00000135835	ENST00000367588	KIAA1614	GO:0005080(protein kinase C binding);GO:0005515(protein binding);GO:0005634(nucleus);GO:0005938(cell cortex);GO:0007098(centrosome cycle);GO:0007163(establishment or maintenance of cell polarity);GO:0016324(apical plasma membrane);GO:0060341(regulation of cellular localization);GO:0060341(regulation of cellular localization)	NA	NA	NA	KIAA1614 [Source:HGNC Symbol;Acc:HGNC:29327]	UTR3	-1.09	0.0131826	-2.25	down	0.938082	-0.0922147	0.935032	0.98726	down	no	0.958696	0.893954	0.929427	1.04551
chr1	181033945	181049065	15121	ENSG00000153029	ENST00000282990	MR1	GO:0000139(Golgi membrane);GO:0002376(immune system process);GO:0002474(antigen processing and presentation of peptide antigen via MHC class I);GO:0002854(positive regulation of T cell mediated cytotoxicity directed against tumor cell target);GO:0005515(protein binding);GO:0005576(extracellular region);GO:0005615(extracellular space);GO:0005768(endosome);GO:0005783(endoplasmic reticulum);GO:00057…	NA	NA	NA	major histocompatibility complex, class I-related [Source:HGNC Symbol;Acc:HGNC:4975]	UTR5	-1.97	0.000891251	0.648	up	0.806597	-0.31008	0.162533	0.669951	down	no	1.92429	2.12473	2.49298	2.52689
chr1	181053617	181056364	2748	ENSG00000153029	ENST00000282990	MR1	GO:0000139(Golgi membrane);GO:0002376(immune system process);GO:0002474(antigen processing and presentation of peptide antigen via MHC class I);GO:0002854(positive regulation of T cell mediated cytotoxicity directed against tumor cell target);GO:0005515(protein binding);GO:0005576(extracellular region);GO:0005615(extracellular space);GO:0005768(endosome);GO:0005783(endoplasmic reticulum);GO:00057…	NA	NA	NA	major histocompatibility complex, class I-related [Source:HGNC Symbol;Acc:HGNC:4975]	UTR3	-1.24	0.00812831	-0.243	down	0.806597	-0.31008	0.162533	0.669951	down	no	1.92429	2.12473	2.49298	2.52689
chr1	181088878	181090726	1849	ENSG00000162783	ENST00000367577	IER5	GO:0000159(protein phosphatase type 2A complex);GO:0005515(protein binding);GO:0005634(nucleus);GO:0005654(nucleoplasm);GO:0005730(nucleolus);GO:0005737(cytoplasm);GO:0034605(cellular response to heat);GO:0042127(regulation of cell population proliferation);GO:0042802(identical protein binding);GO:0045944(positive regulation of transcription by RNA polymerase II);GO:1900036(positive regulation of…	NA	NA	NA	immediate early response 5 [Source:HGNC Symbol;Acc:HGNC:5393]	UTR3	-6.8	2.0893e-09	-0.192	down	1.01171	0.0167896	0.47072	0.838045	up	no	14.7791	14.456	14.9532	13.9437
chr1	183551942	183552272	331	ENSG00000116698	ENST00000347615	SMG7	GO:0000184(nuclear-transcribed mRNA catabolic process, nonsense-mediated decay);GO:0005515(protein binding);GO:0005634(nucleus);GO:0005697(telomerase holoenzyme complex);GO:0005737(cytoplasm);GO:0005829(cytosol);GO:0006406(mRNA export from nucleus);GO:0035303(regulation of dephosphorylation);GO:0042162(telomeric DNA binding);GO:0045111(intermediate filament cytoskeleton);GO:0051721(protein phosph…	03015(mRNA surveillance pathway);03015(mRNA surveillance pathway)	NA	NA	SMG7 nonsense mediated mRNA decay factor [Source:HGNC Symbol;Acc:HGNC:16792]	UTR3	-0.938	0.0213796	-0.306	down	0.873436	-0.195225	0.249412	0.738819	down	no	11.1692	12.5243	13.0557	14.071
chr1	183616012	183619335	3324	ENSG00000286966	ENST00000665299	ENSG00000286966	NA	NA	NA	NA	novel transcript	ncRNA_exonic	-1.15	0.0107152	0.343	up	0.761374	-0.393323	0.277539	0.751187	down	no	4.89818	6.40132	8.63872	6.2022
chr1	184387028	184504698	117671	ENSG00000116667	ENST00000235307	C1orf21	GO:0005515(protein binding);GO:0005515(protein binding)	NA	NA	NA	chromosome 1 open reading frame 21 [Source:HGNC Symbol;Acc:HGNC:15494]	UTR5	-0.819	0.0323594	0.432	up	0.791942	-0.336533	0.335848	0.779884	down	no	0.386643	0.528316	0.543303	0.612031
chr1	185093083	185099832	6750	ENSG00000121481	ENST00000367509	RNF2	GO:0000122(negative regulation of transcription by RNA polymerase II);GO:0000151(ubiquitin ligase complex);GO:0000278(mitotic cell cycle);GO:0000791(euchromatin);GO:0000792(heterochromatin);GO:0001702(gastrulation with mouth forming second);GO:0001739(sex chromatin);GO:0003682(chromatin binding);GO:0004842(ubiquitin-protein transferase activity);GO:0005515(protein binding);GO:0005634(nucleus);GO:…	NA	K10695	EC:2.3.2.27	ring finger protein 2 [Source:HGNC Symbol;Acc:HGNC:10061]	exonic	-2.51	0.000190546	0.673	up	0.748206	-0.418493	0.191864	0.700125	down	no	1.52928	1.53602	1.8134	2.28346
chr1	185317807	185318126	320	ENSG00000273004	ENST00000609881	ENSG00000273004	NA	NA	NA	NA	novel transcript	ncRNA_exonic	-0.89	0.025704	-1.32	down	1.2395	0.309753	1	1	up	no	0.446893	0.862149	0.565515	0.490594
chr1	185318211	185318386	176	ENSG00000273004	ENST00000609881	ENSG00000273004	NA	NA	NA	NA	novel transcript	ncRNA_exonic	-0.77	0.0389045	1.93	up	1.2395	0.309753	1	1	up	no	0.446893	0.862149	0.565515	0.490594
chr1	186420419	186421228	810	ENSG00000157181	ENST00000287859	ODR4	GO:0008104(protein localization);GO:0016020(membrane);GO:0016021(integral component of membrane);GO:0016021(integral component of membrane)	NA	NA	NA	odr-4 GPCR localization factor homolog [Source:HGNC Symbol;Acc:HGNC:24299]	UTR3	-1.6	0.00269153	1.39	up	0.733237	-0.447648	0.327661	0.77681	down	no	0.395917	0.453677	0.514384	0.644304
chr1	193059752	193060090	339	ENSG00000116747	ENST00000367443	RO60	GO:0002520(immune system development);GO:0003723(RNA binding);GO:0005634(nucleus);GO:0005654(nucleoplasm);GO:0005737(cytoplasm);GO:0005829(cytosol);GO:0006383(transcription by RNA polymerase III);GO:0007224(smoothened signaling pathway);GO:0009411(response to UV);GO:0010468(regulation of gene expression);GO:0016604(nuclear body);GO:0030030(cell projection organization);GO:0030620(U2 snRNA binding…	05322(Systemic lupus erythematosus);05322(Systemic lupus erythematosus)	NA	NA	Ro60, Y RNA binding protein [Source:HGNC Symbol;Acc:HGNC:11313]	UTR5	-0.913	0.0234423	-1.49	down	0.844884	-0.243175	0.593176	0.885818	down	no	0.529299	0.650911	0.504316	0.892575
chr1	193142058	193147949	5892	ENSG00000134371	ENST00000643784	CDC73	GO:0000122(negative regulation of transcription by RNA polymerase II);GO:0000781(chromosome, telomeric region);GO:0000993(RNA polymerase II complex binding);GO:0001558(regulation of cell growth);GO:0001711(endodermal cell fate commitment);GO:0005515(protein binding);GO:0005634(nucleus);GO:0005654(nucleoplasm);GO:0005829(cytosol);GO:0006357(regulation of transcription by RNA polymerase II);GO:0006…	NA	NA	NA	cell division cycle 73 [Source:HGNC Symbol;Acc:HGNC:16783]	UTR3	-0.923	0.0229087	0.766	up	0.822354	-0.282169	0.34749	0.785127	down	no	0.905556	1.14104	1.1408	1.34791
chr1	200848074	200849392	1319	ENSG00000118200	ENST00000236925	CAMSAP2	GO:0000226(microtubule cytoskeleton organization);GO:0005515(protein binding);GO:0005516(calmodulin binding);GO:0005737(cytoplasm);GO:0005794(Golgi apparatus);GO:0005813(centrosome);GO:0005829(cytosol);GO:0005856(cytoskeleton);GO:0005874(microtubule);GO:0007026(negative regulation of microtubule depolymerization);GO:0008017(microtubule binding);GO:0030507(spectrin binding);GO:0031113(regulation o…	NA	NA	NA	calmodulin regulated spectrin associated protein family member 2 [Source:HGNC Symbol;Acc:HGNC:29188]	exonic	-1.03	0.0158489	-0.376	down	0.934177	-0.0982319	0.906406	0.979846	down	no	1.1825	1.40443	1.15374	1.61546
chr1	200891494	200895022	3529	ENSG00000163362	ENST00000413687	INAVA	GO:0002221(pattern recognition receptor signaling pathway);GO:0002376(immune system process);GO:0002720(positive regulation of cytokine production involved in immune response);GO:0005515(protein binding);GO:0005634(nucleus);GO:0005654(nucleoplasm);GO:0005737(cytoplasm);GO:0016604(nuclear body);GO:0031398(positive regulation of protein ubiquitination);GO:0032494(response to peptidoglycan);GO:00324…	NA	NA	NA	innate immunity activator [Source:HGNC Symbol;Acc:HGNC:25599]	UTR5	-3.02	4.67735e-05	-0.843	down	1.18782	0.248315	0.00368208	0.339166	up	no	17.3523	17.4233	14.9183	14.3586
chr1	200911836	200914042	2207	ENSG00000163362	ENST00000367342	INAVA	GO:0002221(pattern recognition receptor signaling pathway);GO:0002376(immune system process);GO:0002720(positive regulation of cytokine production involved in immune response);GO:0005515(protein binding);GO:0005634(nucleus);GO:0005654(nucleoplasm);GO:0005737(cytoplasm);GO:0016604(nuclear body);GO:0031398(positive regulation of protein ubiquitination);GO:0032494(response to peptidoglycan);GO:00324…	NA	NA	NA	innate immunity activator [Source:HGNC Symbol;Acc:HGNC:25599]	UTR3	-0.955	0.0204174	-0.134	down	1.18782	0.248315	0.00368208	0.339166	up	no	17.3523	17.4233	14.9183	14.3586
chr1	200914906	200915444	539	ENSG00000163362	ENST00000367342	INAVA	GO:0002221(pattern recognition receptor signaling pathway);GO:0002376(immune system process);GO:0002720(positive regulation of cytokine production involved in immune response);GO:0005515(protein binding);GO:0005634(nucleus);GO:0005654(nucleoplasm);GO:0005737(cytoplasm);GO:0016604(nuclear body);GO:0031398(positive regulation of protein ubiquitination);GO:0032494(response to peptidoglycan);GO:00324…	NA	NA	NA	innate immunity activator [Source:HGNC Symbol;Acc:HGNC:25599]	UTR3	-15.4	1.25893e-18	-0.582	down	1.18782	0.248315	0.00368208	0.339166	up	no	17.3523	17.4233	14.9183	14.3586
chr1	201520055	201520549	495	ENSG00000223396	ENST00000441932	RPS10P7	NA	NA	NA	NA	ribosomal protein S10 pseudogene 7 [Source:HGNC Symbol;Acc:HGNC:36423]	ncRNA_exonic	-1.14	0.0112202	-0.69	down	0.842754	-0.246816	0.577117	0.880696	down	no	1.47534	1.18101	1.50589	1.64609
chr1	201821064	201823163	2100	ENSG00000134369	ENST00000367295	NAV1	GO:0001578(microtubule bundle formation);GO:0001764(neuron migration);GO:0005737(cytoplasm);GO:0005856(cytoskeleton);GO:0005874(microtubule);GO:0007399(nervous system development);GO:0015630(microtubule cytoskeleton);GO:0022008(neurogenesis);GO:0030154(cell differentiation);GO:0043194(axon initial segment);GO:0043194(axon initial segment)	NA	NA	NA	neuron navigator 1 [Source:HGNC Symbol;Acc:HGNC:15989]	UTR3	-2.02	0.000758578	-0.463	down	0.967901	-0.047069	0.86391	0.969045	down	no	1.85558	1.9837	2.0089	1.95772
chr1	201874875	201876945	2071	ENSG00000198700	ENST00000361565	IPO9	GO:0005515(protein binding);GO:0005634(nucleus);GO:0005635(nuclear envelope);GO:0005737(cytoplasm);GO:0005829(cytosol);GO:0006606(protein import into nucleus);GO:0006886(intracellular protein transport);GO:0015031(protein transport);GO:0016020(membrane);GO:0031144(proteasome localization);GO:0031267(small GTPase binding);GO:0042393(histone binding);GO:0061608(nuclear import signal receptor activi…	NA	NA	NA	importin 9 [Source:HGNC Symbol;Acc:HGNC:19425]	UTR3	-2.6	0.000147911	-0.164	down	0.936589	-0.0945123	0.841099	0.963983	down	no	12.5652	11.887	12.5768	13.5308
chr1	202013872	202016554	2683	ENSG00000163435	ENST00000359651	ELF3	GO:0000785(chromatin);GO:0000978(RNA polymerase II cis-regulatory region sequence-specific DNA binding);GO:0000981(DNA-binding transcription factor activity, RNA polymerase II-specific);GO:0001228(DNA-binding transcription activator activity, RNA polymerase II-specific);GO:0001824(blastocyst development);GO:0003677(DNA binding);GO:0003700(DNA-binding transcription factor activity);GO:0005515(prot…	NA	NA	NA	E74 like ETS transcription factor 3 [Source:HGNC Symbol;Acc:HGNC:3318]	UTR3	-4.26	1.65959e-06	-0.133	down	1.02298	0.0327731	0.389176	0.80072	up	no	20.4567	18.9191	20.5113	17.9801
chr1	202015178	202015657	480	ENSG00000163435	ENST00000359651	ELF3	GO:0000785(chromatin);GO:0000978(RNA polymerase II cis-regulatory region sequence-specific DNA binding);GO:0000981(DNA-binding transcription factor activity, RNA polymerase II-specific);GO:0001228(DNA-binding transcription activator activity, RNA polymerase II-specific);GO:0001824(blastocyst development);GO:0003677(DNA binding);GO:0003700(DNA-binding transcription factor activity);GO:0005515(prot…	NA	NA	NA	E74 like ETS transcription factor 3 [Source:HGNC Symbol;Acc:HGNC:3318]	UTR3	-1.09	0.0131826	-0.0923	down	1.02298	0.0327731	0.389176	0.80072	up	no	20.4567	18.9191	20.5113	17.9801
chr1	202562857	202567493	4637	ENSG00000077157	ENST00000466273	PPP1R12B	GO:0004857(enzyme inhibitor activity);GO:0005515(protein binding);GO:0005654(nucleoplasm);GO:0005737(cytoplasm);GO:0005829(cytosol);GO:0005856(cytoskeleton);GO:0006937(regulation of muscle contraction);GO:0007165(signal transduction);GO:0008047(enzyme activator activity);GO:0019208(phosphatase regulator activity);GO:0019901(protein kinase binding);GO:0030018(Z disc);GO:0031672(A band);GO:0043086(…	04270(Vascular smooth muscle contraction);04510(Focal adhesion);04810(Regulation of actin cytoskeleton);04921(Oxytocin signaling pathway);05205(Proteoglycans in cancer);05205(Proteoglycans in cancer)	NA	NA	protein phosphatase 1 regulatory subunit 12B [Source:HGNC Symbol;Acc:HGNC:7619]	UTR3	-1.04	0.0154882	1.68	up	0.750259	-0.414539	0.129217	0.63951	down	no	0.453594	0.607287	0.641667	0.772352
chr1	203800150	203800391	242	ENSG00000058673	ENST00000495527	ZC3H11A	GO:0000346(transcription export complex);GO:0003723(RNA binding);GO:0003729(mRNA binding);GO:0005515(protein binding);GO:0005634(nucleus);GO:0005654(nucleoplasm);GO:0016973(poly(A)+ mRNA export from nucleus);GO:0046872(metal ion binding);GO:0051028(mRNA transport);GO:0051028(mRNA transport)	NA	NA	NA	zinc finger CCCH-type containing 11A [Source:HGNC Symbol;Acc:HGNC:29093]	UTR5	-0.774	0.0380189	1.6	up	1.07311	0.101802	0.786415	0.949939	up	no	0.25187	1.13643	0.868564	0.425153
chr1	204125857	204126427	571	ENSG00000143842	ENST00000367204	SOX13	GO:0000122(negative regulation of transcription by RNA polymerase II);GO:0000785(chromatin);GO:0000976(transcription cis-regulatory region binding);GO:0000977(RNA polymerase II transcription regulatory region sequence-specific DNA binding);GO:0000978(RNA polymerase II cis-regulatory region sequence-specific DNA binding);GO:0000981(DNA-binding transcription factor activity, RNA polymerase II-speci…	NA	NA	NA	SRY-box transcription factor 13 [Source:HGNC Symbol;Acc:HGNC:11192]	UTR3	-1.25	0.00776247	-0.177	down	1.04923	0.0693299	0.234451	0.726718	up	no	9.11154	8.64474	8.439	8.48417
chr1	204411364	204412009	646	ENSG00000288934	ENST00000686928	ENSG00000288934	NA	NA	NA	NA	novel transcript, antisense to PPP1R15B	ncRNA_exonic	-2.04	0.000707946	-0.575	down	1.4157	0.501517	1	1	up	no	0.220107	0.598242	0.236016	0.342036
chr1	205228035	205228573	539	ENSG00000133069	ENST00000358024	TMCC2	GO:0005515(protein binding);GO:0005783(endoplasmic reticulum);GO:0005789(endoplasmic reticulum membrane);GO:0012505(endomembrane system);GO:0016020(membrane);GO:0016021(integral component of membrane);GO:0042982(amyloid precursor protein metabolic process);GO:0042982(amyloid precursor protein metabolic process)	NA	NA	NA	transmembrane and coiled-coil domain family 2 [Source:HGNC Symbol;Acc:HGNC:24239]	UTR5	-1.26	0.00758578	-0.628	down	1.04196	0.0592977	0.550523	0.870007	up	no	2.45143	2.22181	2.43143	2.05362
chr1	205272328	205272508	181	ENSG00000133069	ENST00000329800	TMCC2	GO:0005515(protein binding);GO:0005783(endoplasmic reticulum);GO:0005789(endoplasmic reticulum membrane);GO:0012505(endomembrane system);GO:0016020(membrane);GO:0016021(integral component of membrane);GO:0042982(amyloid precursor protein metabolic process);GO:0042982(amyloid precursor protein metabolic process)	NA	NA	NA	transmembrane and coiled-coil domain family 2 [Source:HGNC Symbol;Acc:HGNC:24239]	UTR3	-0.783	0.0371535	0.609	up	1.04196	0.0592977	0.550523	0.870007	up	no	2.45143	2.22181	2.43143	2.05362
chr1	205504625	205504866	242	ENSG00000117266	ENST00000360066	CDK18	GO:0000083(regulation of transcription involved in G1/S transition of mitotic cell cycle);GO:0000166(nucleotide binding);GO:0004672(protein kinase activity);GO:0004674(protein serine/threonine kinase activity);GO:0004693(cyclin-dependent protein serine/threonine kinase activity);GO:0004712(protein serine/threonine/tyrosine kinase activity);GO:0005515(protein binding);GO:0005524(ATP binding);GO:00…	NA	K15596	EC:2.7.11.22	cyclin dependent kinase 18 [Source:HGNC Symbol;Acc:HGNC:8751]	UTR5	-1.07	0.0138038	-0.576	down	1.06728	0.0939378	0.196887	0.702921	up	no	11.1768	10.8335	11.0948	9.52802
chr1	205530267	205530448	182	ENSG00000117266	ENST00000360066	CDK18	GO:0000083(regulation of transcription involved in G1/S transition of mitotic cell cycle);GO:0000166(nucleotide binding);GO:0004672(protein kinase activity);GO:0004674(protein serine/threonine kinase activity);GO:0004693(cyclin-dependent protein serine/threonine kinase activity);GO:0004712(protein serine/threonine/tyrosine kinase activity);GO:0005515(protein binding);GO:0005524(ATP binding);GO:00…	NA	K15596	EC:2.7.11.22	cyclin dependent kinase 18 [Source:HGNC Symbol;Acc:HGNC:8751]	exonic	-0.762	0.0398107	-0.636	down	1.06728	0.0939378	0.196887	0.702921	up	no	11.1768	10.8335	11.0948	9.52802
chr1	205530597	205531745	1149	ENSG00000117266	ENST00000360066	CDK18	GO:0000083(regulation of transcription involved in G1/S transition of mitotic cell cycle);GO:0000166(nucleotide binding);GO:0004672(protein kinase activity);GO:0004674(protein serine/threonine kinase activity);GO:0004693(cyclin-dependent protein serine/threonine kinase activity);GO:0004712(protein serine/threonine/tyrosine kinase activity);GO:0005515(protein binding);GO:0005524(ATP binding);GO:00…	NA	K15596	EC:2.7.11.22	cyclin dependent kinase 18 [Source:HGNC Symbol;Acc:HGNC:8751]	UTR3	-1.23	0.00831764	-0.195	down	1.06728	0.0939378	0.196887	0.702921	up	no	11.1768	10.8335	11.0948	9.52802
chr1	205532642	205532793	152	ENSG00000117266	ENST00000360066	CDK18	GO:0000083(regulation of transcription involved in G1/S transition of mitotic cell cycle);GO:0000166(nucleotide binding);GO:0004672(protein kinase activity);GO:0004674(protein serine/threonine kinase activity);GO:0004693(cyclin-dependent protein serine/threonine kinase activity);GO:0004712(protein serine/threonine/tyrosine kinase activity);GO:0005515(protein binding);GO:0005524(ATP binding);GO:00…	NA	K15596	EC:2.7.11.22	cyclin dependent kinase 18 [Source:HGNC Symbol;Acc:HGNC:8751]	UTR3	-1.49	0.00371535	-0.643	down	1.06728	0.0939378	0.196887	0.702921	up	no	11.1768	10.8335	11.0948	9.52802
chr1	206461140	206461740	601	ENSG00000266028	ENST00000573034	SRGAP2	GO:0003363(lamellipodium assembly involved in ameboidal cell migration);GO:0005096(GTPase activator activity);GO:0005515(protein binding);GO:0005634(nucleus);GO:0005654(nucleoplasm);GO:0005737(cytoplasm);GO:0005829(cytosol);GO:0005886(plasma membrane);GO:0007165(signal transduction);GO:0007399(nervous system development);GO:0014069(postsynaptic density);GO:0016020(membrane);GO:0021816(extension o…	04360(Axon guidance);04360(Axon guidance)	NA	NA	SLIT-ROBO Rho GTPase activating protein 2 [Source:HGNC Symbol;Acc:HGNC:19751]	UTR3	-1.47	0.00398107	0.447	up	0.797149	-0.327079	0.0649921	0.547238	down	no	2.39749	2.50405	2.79936	3.34948
chr1	206586843	206587742	900	ENSG00000266094	ENST00000581503	RASSF5	GO:0005515(protein binding);GO:0005634(nucleus);GO:0005737(cytoplasm);GO:0005856(cytoskeleton);GO:0005874(microtubule);GO:0006915(apoptotic process);GO:0007165(signal transduction);GO:0031267(small GTPase binding);GO:0031398(positive regulation of protein ubiquitination);GO:0042802(identical protein binding);GO:0042981(regulation of apoptotic process);GO:0046651(lymphocyte proliferation);GO:00468…	04014(Ras signaling pathway);04015(Rap1 signaling pathway);04218(Cellular senescence);04670(Leukocyte transendothelial migration);05200(Pathways in cancer);05223(Non-small cell lung cancer);05223(Non-small cell lung cancer)	NA	NA	Ras association domain family member 5 [Source:HGNC Symbol;Acc:HGNC:17609]	UTR3	-0.799	0.0346737	-0.32	down	0.929169	-0.105987	0.882229	0.974317	down	no	1.43633	1.33856	1.5866	1.39983
chr1	206637704	206648829	11126	ENSG00000143479	ENST00000367106	DYRK3	GO:0000166(nucleotide binding);GO:0000242(pericentriolar material);GO:0000287(magnesium ion binding);GO:0004672(protein kinase activity);GO:0004674(protein serine/threonine kinase activity);GO:0004712(protein serine/threonine/tyrosine kinase activity);GO:0004713(protein tyrosine kinase activity);GO:0005515(protein binding);GO:0005524(ATP binding);GO:0005634(nucleus);GO:0005654(nucleoplasm);GO:000…	NA	K18669	EC:2.7.12.1	dual specificity tyrosine phosphorylation regulated kinase 3 [Source:HGNC Symbol;Acc:HGNC:3094]	exonic	-3.3	2.18776e-05	-0.483	down	0.848604	-0.236837	0.45545	0.831855	down	no	0.866228	1.15805	1.17614	1.20928
chr1	206732522	206733059	538	ENSG00000162889	ENST00000294981	MAPKAPK2	GO:0000165(MAPK cascade);GO:0000166(nucleotide binding);GO:0002224(toll-like receptor signaling pathway);GO:0004672(protein kinase activity);GO:0004674(protein serine/threonine kinase activity);GO:0004683(calmodulin-dependent protein kinase activity);GO:0004712(protein serine/threonine/tyrosine kinase activity);GO:0005515(protein binding);GO:0005516(calmodulin binding);GO:0005524(ATP binding);GO:…	04010(MAPK signaling pathway);04218(Cellular senescence);04370(VEGF signaling pathway);04625(C-type lectin receptor signaling pathway);04722(Neurotrophin signaling pathway);05167(Kaposi sarcoma-associated herpesvirus infection);05203(Viral carcinogenesis);05203(Viral carcinogenesis)	K04443	EC:2.7.11.1	MAPK activated protein kinase 2 [Source:HGNC Symbol;Acc:HGNC:6887]	UTR3	-3.39	1.69824e-05	-0.228	down	1.00228	0.00327999	0.502072	0.848759	up	no	43.5916	41.1646	43.8517	40.712
chr1	211371381	211372908	1528	ENSG00000082512	ENST00000261464	TRAF5	GO:0005164(tumor necrosis factor receptor binding);GO:0005515(protein binding);GO:0005737(cytoplasm);GO:0005813(centrosome);GO:0005829(cytosol);GO:0006915(apoptotic process);GO:0007165(signal transduction);GO:0008270(zinc ion binding);GO:0008284(positive regulation of cell population proliferation);GO:0009898(cytoplasmic side of plasma membrane);GO:0023019(signal transduction involved in regulati…	04064(NF-kappa B signaling pathway);04217(Necroptosis);04621(NOD-like receptor signaling pathway);04657(IL-17 signaling pathway);04668(TNF signaling pathway);05131(Shigellosis);05163(Human cytomegalovirus infection);05168(Herpes simplex virus 1 infection);05169(Epstein-Barr virus infection);05170(Human immunodeficiency virus 1 infection);05200(Pathways in cancer);05203(Viral carcinogenesis);05222…	NA	NA	TNF receptor associated factor 5 [Source:HGNC Symbol;Acc:HGNC:12035]	UTR3	-0.749	0.0416869	0.413	up	0.677314	-0.562102	0.109935	0.615987	down	no	0.382465	0.494537	0.533003	0.76182
chr1	211391654	211396943	5290	ENSG00000153363	ENST00000423222	LINC00467	NA	NA	NA	NA	long intergenic non-protein coding RNA 467 [Source:HGNC Symbol;Acc:HGNC:28227]	ncRNA_exonic	-2.18	0.00047863	0.857	up	0.760541	-0.394902	0.27489	0.750212	down	no	0.471006	0.546014	0.61233	0.724903
chr1	212100378	212103120	2743	ENSG00000143476	ENST00000366991	DTL	GO:0000209(protein polyubiquitination);GO:0004842(ubiquitin-protein transferase activity);GO:0005515(protein binding);GO:0005634(nucleus);GO:0005654(nucleoplasm);GO:0005694(chromosome);GO:0005730(nucleolus);GO:0005737(cytoplasm);GO:0005813(centrosome);GO:0005815(microtubule organizing center);GO:0005829(cytosol);GO:0005856(cytoskeleton);GO:0006260(DNA replication);GO:0006511(ubiquitin-dependent p…	NA	NA	NA	denticleless E3 ubiquitin protein ligase homolog [Source:HGNC Symbol;Acc:HGNC:30288]	UTR3	-1	0.017378	0.114	up	0.815013	-0.295106	0.0766501	0.567818	down	no	10.4879	12.5279	13.0367	15.2031
chr1	212319502	212329331	9830	ENSG00000066027	ENST00000261461	PPP2R5A	GO:0000159(protein phosphatase type 2A complex);GO:0000775(chromosome, centromeric region);GO:0004721(phosphoprotein phosphatase activity);GO:0005515(protein binding);GO:0005634(nucleus);GO:0005694(chromosome);GO:0005737(cytoplasm);GO:0005813(centrosome);GO:0005829(cytosol);GO:0006470(protein dephosphorylation);GO:0007165(signal transduction);GO:0016020(membrane);GO:0019888(protein phosphatase re…	03015(mRNA surveillance pathway);04071(Sphingolipid signaling pathway);04114(Oocyte meiosis);04151(PI3K-Akt signaling pathway);04152(AMPK signaling pathway);04261(Adrenergic signaling in cardiomyocytes);04728(Dopaminergic synapse);05165(Human papillomavirus infection)	NA	NA	protein phosphatase 2 regulatory subunit B'alpha [Source:HGNC Symbol;Acc:HGNC:9309]	exonic	-0.798	0.0354813	-0.616	down	0.738151	-0.438013	0.142977	0.656972	down	no	2.12311	3.37117	3.26864	4.17467
chr1	212444345	212446379	2035	ENSG00000117691	ENST00000366988	NENF	GO:0000165(MAPK cascade);GO:0005515(protein binding);GO:0005576(extracellular region);GO:0005615(extracellular space);GO:0005739(mitochondrion);GO:0005783(endoplasmic reticulum);GO:0007165(signal transduction);GO:0008083(growth factor activity);GO:0012505(endomembrane system);GO:0016020(membrane);GO:0032099(negative regulation of appetite);GO:0043410(positive regulation of MAPK cascade);GO:004687…	NA	NA	NA	neudesin neurotrophic factor [Source:HGNC Symbol;Acc:HGNC:30384]	UTR3	-1.61	0.0025704	-0.107	down	1.05696	0.0799209	0.20505	0.708194	up	no	46.5208	50.2948	45.607	45.9911
chr1	212858274	212858723	450	ENSG00000162769	ENST00000366971	FLVCR1	GO:0001568(blood vessel development);GO:0001701(in utero embryonic development);GO:0005515(protein binding);GO:0005739(mitochondrion);GO:0005743(mitochondrial inner membrane);GO:0005886(plasma membrane);GO:0006783(heme biosynthetic process);GO:0006839(mitochondrial transport);GO:0006879(cellular iron ion homeostasis);GO:0015232(heme transmembrane transporter activity);GO:0015886(heme transport);G…	NA	NA	NA	FLVCR heme transporter 1 [Source:HGNC Symbol;Acc:HGNC:24682]	UTR5	-1.31	0.00630957	-0.835	down	0.788507	-0.342804	0.231974	0.724906	down	no	1.51303	2.00083	1.98639	2.46996
chr1	212897182	212897631	450	ENSG00000162769	ENST00000366971	FLVCR1	GO:0001568(blood vessel development);GO:0001701(in utero embryonic development);GO:0005515(protein binding);GO:0005739(mitochondrion);GO:0005743(mitochondrial inner membrane);GO:0005886(plasma membrane);GO:0006783(heme biosynthetic process);GO:0006839(mitochondrial transport);GO:0006879(cellular iron ion homeostasis);GO:0015232(heme transmembrane transporter activity);GO:0015886(heme transport);G…	NA	NA	NA	FLVCR heme transporter 1 [Source:HGNC Symbol;Acc:HGNC:24682]	UTR3	-3.2	2.88403e-05	1.87	up	0.788507	-0.342804	0.231974	0.724906	down	no	1.51303	2.00083	1.98639	2.46996
chr1	214332071	214332312	242	ENSG00000143499	ENST00000366957	SMYD2	GO:0000122(negative regulation of transcription by RNA polymerase II);GO:0000993(RNA polymerase II complex binding);GO:0002039(p53 binding);GO:0005515(protein binding);GO:0005634(nucleus);GO:0005654(nucleoplasm);GO:0005737(cytoplasm);GO:0005829(cytosol);GO:0006325(chromatin organization);GO:0007507(heart development);GO:0008168(methyltransferase activity);GO:0008285(negative regulation of cell po…	00310(Lysine degradation);01100(Metabolic pathways);01100(Metabolic pathways)	K11426	EC:2.1.1.354;EC:2.1.1.357	SET and MYND domain containing 2 [Source:HGNC Symbol;Acc:HGNC:20982]	exonic	-0.931	0.0218776	0.568	up	0.82078	-0.284932	0.328575	0.777032	down	no	2.00823	2.54638	2.61798	2.93114
chr1	215567303	215567722	420	ENSG00000136636	ENST00000259154	KCTD3	GO:0005515(protein binding);GO:0005886(plasma membrane);GO:0016020(membrane);GO:0051260(protein homooligomerization);GO:0051260(protein homooligomerization)	NA	NA	NA	potassium channel tetramerization domain containing 3 [Source:HGNC Symbol;Acc:HGNC:21305]	UTR5	-1.16	0.0104713	-1.33	down	0.75167	-0.411829	0.105203	0.607045	down	no	2.51638	3.25698	3.35116	4.32955
chr1	218285292	218331215	45924	ENSG00000067533	ENST00000366932	RRP15	GO:0000460(maturation of 5.8S rRNA);GO:0000470(maturation of LSU-rRNA);GO:0006364(rRNA processing);GO:0030687(preribosome, large subunit precursor);GO:0030687(preribosome, large subunit precursor)	NA	NA	NA	ribosomal RNA processing 15 homolog [Source:HGNC Symbol;Acc:HGNC:24255]	UTR3	-1.34	0.00588844	-0.447	down	0.82756	-0.273064	0.543216	0.86617	down	no	0.32889	0.379209	0.381064	0.474582
chr1	219173868	219174077	210	ENSG00000143353	ENST00000366927	LYPLAL1	GO:0002084(protein depalmitoylation);GO:0004622(lysophospholipase activity);GO:0005515(protein binding);GO:0005737(cytoplasm);GO:0005829(cytosol);GO:0008150(biological_process);GO:0008474(palmitoyl-(protein) hydrolase activity);GO:0016787(hydrolase activity);GO:0052689(carboxylic ester hydrolase activity);GO:0052689(carboxylic ester hydrolase activity)	NA	NA	NA	lysophospholipase like 1 [Source:HGNC Symbol;Acc:HGNC:20440]	UTR5	-1.37	0.00537032	1.27	up	0.881821	-0.181442	0.727684	0.932585	down	no	0.91072	1.18306	1.27166	1.10273
chr1	220882270	220884503	2234	ENSG00000286231	ENST00000651706	NA	NA	NA	NA	NA	NA	UTR3	-0.92	0.0229087	-0.201	down	1	0	1	1	no	no	NA	NA	NA	NA
chr1	220884160	220885059	900	ENSG00000286231	ENST00000651706	NA	NA	NA	NA	NA	NA	UTR3	-1.14	0.0109648	-0.246	down	1	0	1	1	no	no	NA	NA	NA	NA
chr1	222650325	222652003	1679	ENSG00000154305	ENST00000340535	MIA3	GO:0002042(cell migration involved in sprouting angiogenesis);GO:0002687(positive regulation of leukocyte migration);GO:0005515(protein binding);GO:0005783(endoplasmic reticulum);GO:0005788(endoplasmic reticulum lumen);GO:0005789(endoplasmic reticulum membrane);GO:0006887(exocytosis);GO:0006888(endoplasmic reticulum to Golgi vesicle-mediated transport);GO:0006897(endocytosis);GO:0007029(endoplasm…	NA	NA	NA	MIA SH3 domain ER export factor 3 [Source:HGNC Symbol;Acc:HGNC:24008]	exonic	-1.21	0.00870964	0.851	up	0.777485	-0.363113	0.130576	0.640292	down	no	1.52623	1.85159	1.9225	2.42204
chr1	222713671	222713942	272	ENSG00000162819	ENST00000340934	BROX	GO:0005515(protein binding);GO:0016020(membrane);GO:0070062(extracellular exosome);GO:0070062(extracellular exosome)	NA	NA	NA	BRO1 domain and CAAX motif containing [Source:HGNC Symbol;Acc:HGNC:26512]	intronic	-1.04	0.0151356	-0.862	down	0.864721	-0.209694	0.503617	0.849187	down	no	2.61439	2.73422	2.84367	3.34169
chr1	222835136	222837383	2248	ENSG00000154309	ENST00000495684	DISP1	GO:0005515(protein binding);GO:0007225(patched ligand maturation);GO:0007368(determination of left/right symmetry);GO:0009880(embryonic pattern specification);GO:0009953(dorsal/ventral pattern formation);GO:0015833(peptide transport);GO:0016020(membrane);GO:0016021(integral component of membrane);GO:0016323(basolateral plasma membrane);GO:0050708(regulation of protein secretion);GO:0060539(diaphr…	NA	NA	NA	dispatched RND transporter family member 1 [Source:HGNC Symbol;Acc:HGNC:19711]	intronic	-1.49	0.00371535	-0.593	down	0.810479	-0.303153	0.309533	0.769662	down	no	0.613056	0.746703	0.791002	0.886719
chr1	223749463	223752951	3489	ENSG00000162909	ENST00000295006	CAPN2	GO:0000785(chromatin);GO:0001666(response to hypoxia);GO:0001824(blastocyst development);GO:0004198(calcium-dependent cysteine-type endopeptidase activity);GO:0005509(calcium ion binding);GO:0005515(protein binding);GO:0005634(nucleus);GO:0005737(cytoplasm);GO:0005758(mitochondrial intermembrane space);GO:0005764(lysosome);GO:0005783(endoplasmic reticulum);GO:0005794(Golgi apparatus);GO:0005829(c…	04141(Protein processing in endoplasmic reticulum);04210(Apoptosis);04217(Necroptosis);04218(Cellular senescence);04510(Focal adhesion);05010(Alzheimer disease);05022(Pathways of neurodegeneration - multiple diseases);05131(Shigellosis);05131(Shigellosis)	K03853	EC:3.4.22.53	calpain 2 [Source:HGNC Symbol;Acc:HGNC:1479]	exonic	-5.16	1.51356e-07	0.354	up	0.746626	-0.421542	0.00833481	0.380384	down	no	11.0685	14.3104	15.233	18.7585
chr1	223773245	223775001	1757	ENSG00000162909	ENST00000295006	CAPN2	GO:0000785(chromatin);GO:0001666(response to hypoxia);GO:0001824(blastocyst development);GO:0004198(calcium-dependent cysteine-type endopeptidase activity);GO:0005509(calcium ion binding);GO:0005515(protein binding);GO:0005634(nucleus);GO:0005737(cytoplasm);GO:0005758(mitochondrial intermembrane space);GO:0005764(lysosome);GO:0005783(endoplasmic reticulum);GO:0005794(Golgi apparatus);GO:0005829(c…	04141(Protein processing in endoplasmic reticulum);04210(Apoptosis);04217(Necroptosis);04218(Cellular senescence);04510(Focal adhesion);05010(Alzheimer disease);05022(Pathways of neurodegeneration - multiple diseases);05131(Shigellosis);05131(Shigellosis)	K03853	EC:3.4.22.53	calpain 2 [Source:HGNC Symbol;Acc:HGNC:1479]	UTR3	-3.66	7.94328e-06	0.7	up	0.746626	-0.421542	0.00833481	0.380384	down	no	11.0685	14.3104	15.233	18.7585
chr1	224929672	224954496	24825	ENSG00000185842	ENST00000366848	DNAH14	GO:0000166(nucleotide binding);GO:0003777(microtubule motor activity);GO:0005524(ATP binding);GO:0005737(cytoplasm);GO:0005856(cytoskeleton);GO:0005858(axonemal dynein complex);GO:0005874(microtubule);GO:0005929(cilium);GO:0005930(axoneme);GO:0007018(microtubule-based movement);GO:0008569(minus-end-directed microtubule motor activity);GO:0016887(ATP hydrolysis activity);GO:0030286(dynein complex)…	05014(Amyotrophic lateral sclerosis);05016(Huntington disease);05022(Pathways of neurodegeneration - multiple diseases);05022(Pathways of neurodegeneration - multiple diseases)	NA	NA	dynein axonemal heavy chain 14 [Source:HGNC Symbol;Acc:HGNC:2945]	UTR5	-0.884	0.0263027	0.751	up	0.688591	-0.53828	0.177457	0.68953	down	no	0.121814	0.10377	0.141758	0.185844
chr1	224954997	224960232	5236	ENSG00000185842	ENST00000366848	DNAH14	GO:0000166(nucleotide binding);GO:0003777(microtubule motor activity);GO:0005524(ATP binding);GO:0005737(cytoplasm);GO:0005856(cytoskeleton);GO:0005858(axonemal dynein complex);GO:0005874(microtubule);GO:0005929(cilium);GO:0005930(axoneme);GO:0007018(microtubule-based movement);GO:0008569(minus-end-directed microtubule motor activity);GO:0016887(ATP hydrolysis activity);GO:0030286(dynein complex)…	05014(Amyotrophic lateral sclerosis);05016(Huntington disease);05022(Pathways of neurodegeneration - multiple diseases);05022(Pathways of neurodegeneration - multiple diseases)	NA	NA	dynein axonemal heavy chain 14 [Source:HGNC Symbol;Acc:HGNC:2945]	exonic	-2.3	0.000346737	1.71	up	0.688591	-0.53828	0.177457	0.68953	down	no	0.121814	0.10377	0.141758	0.185844
chr1	226154625	226154923	299	ENSG00000234478	ENST00000440540	NA	NA	NA	NA	NA	NA	ncRNA_exonic	-0.75	0.0416869	-0.488	down	1	0	1	1	no	no	NA	NA	NA	NA
chr1	226965147	226965737	591	ENSG00000288674	ENST00000366779	ENSG00000288674	NA	NA	NA	NA	Novel protein	UTR3	-1.63	0.00239883	-0.467	down	0.151733	-2.7204	1	1	down	no	0.0439547	0.0303203	0.017606	0.471906
chr1	226965147	226974945	9799	ENSG00000288674	ENST00000366779	ENSG00000288674	NA	NA	NA	NA	Novel protein	UTR3	-1.56	0.00295121	-0.44	down	0.151733	-2.7204	1	1	down	no	0.0439547	0.0303203	0.017606	0.471906
chr1	227731611	227732852	1242	ENSG00000143740	ENST00000475930	SNAP47	GO:0005484(SNAP receptor activity);GO:0005515(protein binding);GO:0005737(cytoplasm);GO:0005886(plasma membrane);GO:0006887(exocytosis);GO:0006906(vesicle fusion);GO:0012505(endomembrane system);GO:0014069(postsynaptic density);GO:0016020(membrane);GO:0016082(synaptic vesicle priming);GO:0019905(syntaxin binding);GO:0030425(dendrite);GO:0030672(synaptic vesicle membrane);GO:0031083(BLOC-1 complex…	NA	NA	NA	synaptosome associated protein 47 [Source:HGNC Symbol;Acc:HGNC:30669]	UTR5	-1.29	0.00676083	-0.248	down	1.07003	0.0976578	0.177252	0.689335	up	no	5.97743	5.91414	5.82128	5.29197
chr1	227776950	227781227	4278	ENSG00000143740	ENST00000315781	SNAP47	GO:0005484(SNAP receptor activity);GO:0005515(protein binding);GO:0005737(cytoplasm);GO:0005886(plasma membrane);GO:0006887(exocytosis);GO:0006906(vesicle fusion);GO:0012505(endomembrane system);GO:0014069(postsynaptic density);GO:0016020(membrane);GO:0016082(synaptic vesicle priming);GO:0019905(syntaxin binding);GO:0030425(dendrite);GO:0030672(synaptic vesicle membrane);GO:0031083(BLOC-1 complex…	NA	NA	NA	synaptosome associated protein 47 [Source:HGNC Symbol;Acc:HGNC:30669]	UTR3	-4.33	1.34896e-06	-0.341	down	1.07003	0.0976578	0.177252	0.689335	up	no	5.97743	5.91414	5.82128	5.29197
chr1	228140140	228141148	1009	ENSG00000143774	ENST00000312726	GUK1	GO:0000166(nucleotide binding);GO:0001917(photoreceptor inner segment);GO:0004385(guanylate kinase activity);GO:0005515(protein binding);GO:0005524(ATP binding);GO:0005737(cytoplasm);GO:0005829(cytosol);GO:0006163(purine nucleotide metabolic process);GO:0006185(dGDP biosynthetic process);GO:0006805(xenobiotic metabolic process);GO:0015949(nucleobase-containing small molecule interconversion);GO:0…	00230(Purine metabolism);01100(Metabolic pathways);01100(Metabolic pathways)	K00942	EC:2.7.4.8	guanylate kinase 1 [Source:HGNC Symbol;Acc:HGNC:4693]	UTR5	-5.31	1.02329e-07	0.897	up	1.13955	0.188468	0.0152257	0.43241	up	no	25.9715	26.726	23.2359	23.0081
chr1	228148774	228148954	181	ENSG00000143774	ENST00000312726	GUK1	GO:0000166(nucleotide binding);GO:0001917(photoreceptor inner segment);GO:0004385(guanylate kinase activity);GO:0005515(protein binding);GO:0005524(ATP binding);GO:0005737(cytoplasm);GO:0005829(cytosol);GO:0006163(purine nucleotide metabolic process);GO:0006185(dGDP biosynthetic process);GO:0006805(xenobiotic metabolic process);GO:0015949(nucleobase-containing small molecule interconversion);GO:0…	00230(Purine metabolism);01100(Metabolic pathways);01100(Metabolic pathways)	K00942	EC:2.7.4.8	guanylate kinase 1 [Source:HGNC Symbol;Acc:HGNC:4693]	UTR3	-9.61	1.58489e-12	-0.652	down	1.13955	0.188468	0.0152257	0.43241	up	no	25.9715	26.726	23.2359	23.0081
chr1	228157987	228159826	1840	ENSG00000198835	ENST00000366714	GJC2	GO:0001932(regulation of protein phosphorylation);GO:0005243(gap junction channel activity);GO:0005886(plasma membrane);GO:0005921(gap junction);GO:0005922(connexin complex);GO:0007154(cell communication);GO:0007267(cell-cell signaling);GO:0007420(brain development);GO:0009636(response to toxic substance);GO:0010628(positive regulation of gene expression);GO:0010644(cell communication by electric…	NA	NA	NA	gap junction protein gamma 2 [Source:HGNC Symbol;Acc:HGNC:17494]	UTR3	-3.43	1.51356e-05	-0.491	down	1.218	0.28451	0.159549	0.667761	up	no	3.87831	3.49096	3.06535	2.98497
chr1	228211833	228212374	542	ENSG00000154358	ENST00000284548	OBSCN	GO:0000166(nucleotide binding);GO:0004672(protein kinase activity);GO:0004674(protein serine/threonine kinase activity);GO:0004712(protein serine/threonine/tyrosine kinase activity);GO:0005085(guanyl-nucleotide exchange factor activity);GO:0005515(protein binding);GO:0005516(calmodulin binding);GO:0005524(ATP binding);GO:0005546(phosphatidylinositol-4,5-bisphosphate binding);GO:0005547(phosphatid…	NA	K17531	EC:2.7.11.1	obscurin, cytoskeletal calmodulin and titin-interacting RhoGEF [Source:HGNC Symbol;Acc:HGNC:15719]	exonic	-0.745	0.042658	0.988	up	0.964503	-0.052143	0.877989	0.973373	down	no	2.7039	2.93957	3.03248	2.81869
chr1	228243339	228245558	2220	ENSG00000154358	ENST00000284548	OBSCN	GO:0000166(nucleotide binding);GO:0004672(protein kinase activity);GO:0004674(protein serine/threonine kinase activity);GO:0004712(protein serine/threonine/tyrosine kinase activity);GO:0005085(guanyl-nucleotide exchange factor activity);GO:0005515(protein binding);GO:0005516(calmodulin binding);GO:0005524(ATP binding);GO:0005546(phosphatidylinositol-4,5-bisphosphate binding);GO:0005547(phosphatid…	NA	K17531	EC:2.7.11.1	obscurin, cytoskeletal calmodulin and titin-interacting RhoGEF [Source:HGNC Symbol;Acc:HGNC:15719]	exonic	-2.12	0.00057544	-0.591	down	0.964503	-0.052143	0.877989	0.973373	down	no	2.7039	2.93957	3.03248	2.81869
chr1	228303748	228305149	1402	ENSG00000154358	ENST00000570156	OBSCN	GO:0000166(nucleotide binding);GO:0004672(protein kinase activity);GO:0004674(protein serine/threonine kinase activity);GO:0004712(protein serine/threonine/tyrosine kinase activity);GO:0005085(guanyl-nucleotide exchange factor activity);GO:0005515(protein binding);GO:0005516(calmodulin binding);GO:0005524(ATP binding);GO:0005546(phosphatidylinositol-4,5-bisphosphate binding);GO:0005547(phosphatid…	NA	K17531	EC:2.7.11.1	obscurin, cytoskeletal calmodulin and titin-interacting RhoGEF [Source:HGNC Symbol;Acc:HGNC:15719]	exonic	-4.89	3.01995e-07	-0.802	down	0.964503	-0.052143	0.877989	0.973373	down	no	2.7039	2.93957	3.03248	2.81869
chr1	228319143	228322133	2991	ENSG00000154358	ENST00000284548	OBSCN	GO:0000166(nucleotide binding);GO:0004672(protein kinase activity);GO:0004674(protein serine/threonine kinase activity);GO:0004712(protein serine/threonine/tyrosine kinase activity);GO:0005085(guanyl-nucleotide exchange factor activity);GO:0005515(protein binding);GO:0005516(calmodulin binding);GO:0005524(ATP binding);GO:0005546(phosphatidylinositol-4,5-bisphosphate binding);GO:0005547(phosphatid…	NA	K17531	EC:2.7.11.1	obscurin, cytoskeletal calmodulin and titin-interacting RhoGEF [Source:HGNC Symbol;Acc:HGNC:15719]	exonic	-0.833	0.030903	-0.281	down	0.964503	-0.052143	0.877989	0.973373	down	no	2.7039	2.93957	3.03248	2.81869
chr1	228359677	228362623	2947	ENSG00000154358	ENST00000474237	OBSCN	GO:0000166(nucleotide binding);GO:0004672(protein kinase activity);GO:0004674(protein serine/threonine kinase activity);GO:0004712(protein serine/threonine/tyrosine kinase activity);GO:0005085(guanyl-nucleotide exchange factor activity);GO:0005515(protein binding);GO:0005516(calmodulin binding);GO:0005524(ATP binding);GO:0005546(phosphatidylinositol-4,5-bisphosphate binding);GO:0005547(phosphatid…	NA	K17531	EC:2.7.11.1	obscurin, cytoskeletal calmodulin and titin-interacting RhoGEF [Source:HGNC Symbol;Acc:HGNC:15719]	UTR3	-1.02	0.0162181	-0.232	down	0.964503	-0.052143	0.877989	0.973373	down	no	2.7039	2.93957	3.03248	2.81869
chr1	228494239	228494360	122	ENSG00000168159	ENST00000305943	RNF187	GO:0004842(ubiquitin-protein transferase activity);GO:0005515(protein binding);GO:0005634(nucleus);GO:0005654(nucleoplasm);GO:0005737(cytoplasm);GO:0005829(cytosol);GO:0008284(positive regulation of cell population proliferation);GO:0010468(regulation of gene expression);GO:0016567(protein ubiquitination);GO:0016740(transferase activity);GO:0043161(proteasome-mediated ubiquitin-dependent protein …	NA	K15709	EC:2.3.2.27	ring finger protein 187 [Source:HGNC Symbol;Acc:HGNC:27146]	UTR3	-1.2	0.00912011	-0.123	down	1.04123	0.0582886	0.199012	0.70519	up	no	42.2049	41.5915	40.5125	39.9658
chr1	229303806	229303986	181	ENSG00000168118	ENST00000366690	RAB4A	GO:0000166(nucleotide binding);GO:0003924(GTPase activity);GO:0003925(G protein activity);GO:0005515(protein binding);GO:0005525(GTP binding);GO:0005737(cytoplasm);GO:0005768(endosome);GO:0005886(plasma membrane);GO:0007264(small GTPase mediated signal transduction);GO:0012505(endomembrane system);GO:0015031(protein transport);GO:0016020(membrane);GO:0016787(hydrolase activity);GO:0019003(GDP bin…	04144(Endocytosis);04144(Endocytosis)	NA	NA	RAB4A, member RAS oncogene family [Source:HGNC Symbol;Acc:HGNC:9781]	UTR3	-1.95	0.000933254	0.594	up	0.857627	-0.221577	0.422575	0.819063	down	no	4.73664	6.17499	6.04256	6.68048
chr1	230274514	230280120	5607	ENSG00000143641	ENST00000366672	GALNT2	GO:0000139(Golgi membrane);GO:0004653(polypeptide N-acetylgalactosaminyltransferase activity);GO:0005515(protein binding);GO:0005576(extracellular region);GO:0005789(endoplasmic reticulum membrane);GO:0005794(Golgi apparatus);GO:0005795(Golgi stack);GO:0006486(protein glycosylation);GO:0006493(protein O-linked glycosylation);GO:0016020(membrane);GO:0016021(integral component of membrane);GO:00162…	00512(Mucin type O-glycan biosynthesis);00514(Other types of O-glycan biosynthesis);01100(Metabolic pathways);01100(Metabolic pathways)	K00710	EC:2.4.1.41	polypeptide N-acetylgalactosaminyltransferase 2 [Source:HGNC Symbol;Acc:HGNC:4124]	UTR3	-6.82	1.99526e-09	-0.135	down	0.973795	-0.0383107	0.74844	0.939365	down	no	58.2664	56.9235	60.3346	57.955
chr1	230979070	230979280	211	ENSG00000173409	ENST00000310256	ARV1	GO:0005515(protein binding);GO:0005783(endoplasmic reticulum);GO:0005789(endoplasmic reticulum membrane);GO:0005794(Golgi apparatus);GO:0006629(lipid metabolic process);GO:0006665(sphingolipid metabolic process);GO:0006695(cholesterol biosynthetic process);GO:0006869(lipid transport);GO:0008202(steroid metabolic process);GO:0008203(cholesterol metabolic process);GO:0008206(bile acid metabolic pro…	NA	NA	NA	ARV1 homolog, fatty acid homeostasis modulator [Source:HGNC Symbol;Acc:HGNC:29561]	UTR5	-0.762	0.0398107	-0.58	down	0.872655	-0.196517	0.568601	0.877592	down	no	4.35948	5.12296	5.44817	5.41802
chr1	231351335	231351756	422	ENSG00000010072	ENST00000008440	SPRTN	GO:0000785(chromatin);GO:0003677(DNA binding);GO:0003690(double-stranded DNA binding);GO:0003697(single-stranded DNA binding);GO:0004222(metalloendopeptidase activity);GO:0005515(protein binding);GO:0005634(nucleus);GO:0005654(nucleoplasm);GO:0005694(chromosome);GO:0006281(DNA repair);GO:0006508(proteolysis);GO:0006974(cellular response to DNA damage stimulus);GO:0008233(peptidase activity);GO:00…	NA	NA	NA	SprT-like N-terminal domain [Source:HGNC Symbol;Acc:HGNC:25356]	UTR3	-0.714	0.047863	-0.409	down	0.789617	-0.340776	0.32693	0.776605	down	no	1.00483	1.2506	1.16115	1.69522
chr1	234607007	234609483	2477	ENSG00000228830	ENST00000436039	NA	NA	NA	NA	NA	NA	ncRNA_exonic	-10.2	3.98107e-13	-0.246	down	1	0	1	1	no	no	NA	NA	NA	NA
chr1	235341750	235342733	984	ENSG00000152904	ENST00000282841	GGPS1	GO:0004311(farnesyltranstransferase activity);GO:0004337(geranyltranstransferase activity);GO:0004659(prenyltransferase activity);GO:0005515(protein binding);GO:0005654(nucleoplasm);GO:0005737(cytoplasm);GO:0005829(cytosol);GO:0006629(lipid metabolic process);GO:0006720(isoprenoid metabolic process);GO:0008299(isoprenoid biosynthetic process);GO:0016740(transferase activity);GO:0030018(Z disc);GO…	00900(Terpenoid backbone biosynthesis);01100(Metabolic pathways);01100(Metabolic pathways)	K00804	EC:2.5.1.1;EC:2.5.1.10;EC:2.5.1.29	geranylgeranyl diphosphate synthase 1 [Source:HGNC Symbol;Acc:HGNC:4249]	exonic	-2.96	5.49541e-05	-0.471	down	0.941188	-0.0874457	0.943784	0.989766	down	no	2.6788	2.86698	2.66705	3.22528
chr1	235341738	235359943	18206	ENSG00000285053	ENST00000645205	TBCE	GO:0000226(microtubule cytoskeleton organization);GO:0003735(structural constituent of ribosome);GO:0005515(protein binding);GO:0005737(cytoplasm);GO:0005840(ribosome);GO:0005856(cytoskeleton);GO:0005874(microtubule);GO:0006412(translation);GO:0006457(protein folding);GO:0007021(tubulin complex assembly);GO:0007023(post-chaperonin tubulin folding pathway);GO:0007052(mitotic spindle organization);…	NA	NA	NA	tubulin folding cofactor E [Source:HGNC Symbol;Acc:HGNC:11582]	UTR5	-1.3	0.00676083	-0.341	down	0.47529	-1.07312	0.002311	0.296544	down	yes	0.457299	0.725828	1.02419	1.46508
chr1	235438826	235448393	9568	ENSG00000284770	ENST00000642339	TBCE	GO:0000226(microtubule cytoskeleton organization);GO:0003735(structural constituent of ribosome);GO:0005515(protein binding);GO:0005737(cytoplasm);GO:0005840(ribosome);GO:0005856(cytoskeleton);GO:0005874(microtubule);GO:0006412(translation);GO:0006457(protein folding);GO:0007021(tubulin complex assembly);GO:0007023(post-chaperonin tubulin folding pathway);GO:0007052(mitotic spindle organization);…	NA	NA	NA	tubulin folding cofactor E [Source:HGNC Symbol;Acc:HGNC:11582]	UTR3	-1.6	0.00263027	0.442	up	0.972711	-0.0399175	0.901355	0.97782	down	no	1.13325	1.491	1.37478	1.32309
chr1	235438808	235440912	2105	ENSG00000284770	ENST00000642339	TBCE	GO:0000226(microtubule cytoskeleton organization);GO:0003735(structural constituent of ribosome);GO:0005515(protein binding);GO:0005737(cytoplasm);GO:0005840(ribosome);GO:0005856(cytoskeleton);GO:0005874(microtubule);GO:0006412(translation);GO:0006457(protein folding);GO:0007021(tubulin complex assembly);GO:0007023(post-chaperonin tubulin folding pathway);GO:0007052(mitotic spindle organization);…	NA	NA	NA	tubulin folding cofactor E [Source:HGNC Symbol;Acc:HGNC:11582]	UTR3	-0.777	0.0380189	0.328	up	0.972711	-0.0399175	0.901355	0.97782	down	no	1.13325	1.491	1.37478	1.32309
chr1	236899579	236899940	362	ENSG00000116984	ENST00000366576	MTR	GO:0005515(protein binding);GO:0005737(cytoplasm);GO:0005829(cytosol);GO:0007399(nervous system development);GO:0008168(methyltransferase activity);GO:0008172(S-methyltransferase activity);GO:0008270(zinc ion binding);GO:0008652(cellular amino acid biosynthetic process);GO:0008705(methionine synthase activity);GO:0009086(methionine biosynthetic process);GO:0009235(cobalamin metabolic process);GO:…	00270(Cysteine and methionine metabolism);00450(Selenocompound metabolism);00670(One carbon pool by folate);01100(Metabolic pathways);01230(Biosynthesis of amino acids);01230(Biosynthesis of amino acids)	K00548	EC:2.1.1.13	5-methyltetrahydrofolate-homocysteine methyltransferase [Source:HGNC Symbol;Acc:HGNC:7468]	UTR3	-0.807	0.0338844	0.962	up	0.799289	-0.323212	0.266817	0.746335	down	no	0.435226	0.500804	0.534104	0.636976
chr1	237783999	237788026	4028	ENSG00000198626	ENST00000609119	RYR2	GO:0001666(response to hypoxia);GO:0002027(regulation of heart rate);GO:0003143(embryonic heart tube morphogenesis);GO:0003220(left ventricular cardiac muscle tissue morphogenesis);GO:0003300(cardiac muscle hypertrophy);GO:0005216(ion channel activity);GO:0005219(ryanodine-sensitive calcium-release channel activity);GO:0005262(calcium channel activity);GO:0005509(calcium ion binding);GO:0005513(d…	04020(Calcium signaling pathway);04024(cAMP signaling pathway);04260(Cardiac muscle contraction);04261(Adrenergic signaling in cardiomyocytes);04371(Apelin signaling pathway);04713(Circadian entrainment);04911(Insulin secretion);04921(Oxytocin signaling pathway);04972(Pancreatic secretion);05020(Prion disease);05022(Pathways of neurodegeneration - multiple diseases);05410(Hypertrophic cardiomyopa…	NA	NA	ryanodine receptor 2 [Source:HGNC Symbol;Acc:HGNC:10484]	UTR3	-0.757	0.040738	-0.651	down	0.785393	-0.348514	0.432739	0.825532	down	no	0.159823	0.166975	0.152725	0.26337
chr1	241848209	241849207	999	ENSG00000174371	ENST00000348581	EXO1	GO:0002376(immune system process);GO:0002455(humoral immune response mediated by circulating immunoglobulin);GO:0003677(DNA binding);GO:0003682(chromatin binding);GO:0003824(catalytic activity);GO:0004518(nuclease activity);GO:0004519(endonuclease activity);GO:0004523(RNA-DNA hybrid ribonuclease activity);GO:0004527(exonuclease activity);GO:0005515(protein binding);GO:0005634(nucleus);GO:0005654(…	03430(Mismatch repair);03430(Mismatch repair)	NA	NA	exonuclease 1 [Source:HGNC Symbol;Acc:HGNC:3511]	UTR5	-1.31	0.00645654	0.481	up	0.748298	-0.418316	0.0650208	0.547238	down	no	3.81337	5.45388	5.90537	6.47908
chr1	245124377	245125037	661	ENSG00000203666	-	EFCAB2	GO:0005509(calcium ion binding);GO:0005515(protein binding);GO:0005737(cytoplasm);GO:0005856(cytoskeleton);GO:0005929(cilium);GO:0031514(motile cilium);GO:0042995(cell projection);GO:0097228(sperm principal piece);GO:0097228(sperm principal piece)	NA	NA	NA	EF-hand calcium binding domain 2 [Source:HGNC Symbol;Acc:HGNC:28166]	-	-3.69	7.24436e-06	-4.88	down	0.77919	-0.359954	0.29355	0.763023	down	no	0.496796	0.702388	0.774348	0.764666
chr1	246641979	246648129	6151	ENSG00000162852	ENST00000366512	CNST	GO:0005515(protein binding);GO:0005794(Golgi apparatus);GO:0005802(trans-Golgi network);GO:0005886(plasma membrane);GO:0016020(membrane);GO:0016021(integral component of membrane);GO:0019902(phosphatase binding);GO:0030133(transport vesicle);GO:0031410(cytoplasmic vesicle);GO:0032991(protein-containing complex);GO:0042998(positive regulation of Golgi to plasma membrane protein transport);GO:00432…	NA	NA	NA	consortin, connexin sorting protein [Source:HGNC Symbol;Acc:HGNC:26486]	UTR3	-1.69	0.00199526	-0.638	down	0.968221	-0.0465917	0.952486	0.992429	down	no	0.820064	1.36986	0.96734	1.29446
chr1	248847122	248848649	1528	ENSG00000171161	ENST00000306562	ZNF672	GO:0000981(DNA-binding transcription factor activity, RNA polymerase II-specific);GO:0003677(DNA binding);GO:0005515(protein binding);GO:0005634(nucleus);GO:0005654(nucleoplasm);GO:0006357(regulation of transcription by RNA polymerase II);GO:0043565(sequence-specific DNA binding);GO:0046872(metal ion binding);GO:0046872(metal ion binding)	NA	NA	NA	zinc finger protein 672 [Source:HGNC Symbol;Acc:HGNC:26179]	UTR3	-1.61	0.0025704	-0.18	down	1.10224	0.140436	0.123281	0.631838	up	no	13.0665	12.1442	11.9114	10.9609
chr1	248849307	248849517	211	ENSG00000171161	ENST00000306562	ZNF672	GO:0000981(DNA-binding transcription factor activity, RNA polymerase II-specific);GO:0003677(DNA binding);GO:0005515(protein binding);GO:0005634(nucleus);GO:0005654(nucleoplasm);GO:0006357(regulation of transcription by RNA polymerase II);GO:0043565(sequence-specific DNA binding);GO:0046872(metal ion binding);GO:0046872(metal ion binding)	NA	NA	NA	zinc finger protein 672 [Source:HGNC Symbol;Acc:HGNC:26179]	UTR3	-2.46	0.000218776	-0.495	down	1.10224	0.140436	0.123281	0.631838	up	no	13.0665	12.1442	11.9114	10.9609
chr1	944202	945579	1378	ENSG00000188976	ENST00000327044	NOC2L	GO:0000122(negative regulation of transcription by RNA polymerase II);GO:0002903(negative regulation of B cell apoptotic process);GO:0003682(chromatin binding);GO:0003714(transcription corepressor activity);GO:0003723(RNA binding);GO:0005515(protein binding);GO:0005634(nucleus);GO:0005654(nucleoplasm);GO:0005694(chromosome);GO:0005730(nucleolus);GO:0005829(cytosol);GO:0006915(apoptotic process);G…	NA	NA	NA	NOC2 like nucleolar associated transcriptional repressor [Source:HGNC Symbol;Acc:HGNC:24517]	UTR3	-5.92	2.0893e-08	-0.132	down	1.11081	0.151618	0.055394	0.536923	up	no	81.0883	68.5785	67.4417	67.2943
chr1	999877	1000172	296	ENSG00000188290	ENST00000304952	HES4	GO:0000785(chromatin);GO:0000978(RNA polymerase II cis-regulatory region sequence-specific DNA binding);GO:0000981(DNA-binding transcription factor activity, RNA polymerase II-specific);GO:0003677(DNA binding);GO:0005515(protein binding);GO:0005634(nucleus);GO:0006355(regulation of DNA-templated transcription);GO:0006357(regulation of transcription by RNA polymerase II);GO:0007399(nervous system …	05165(Human papillomavirus infection);05165(Human papillomavirus infection)	NA	NA	hes family bHLH transcription factor 4 [Source:HGNC Symbol;Acc:HGNC:24149]	UTR5	-1.56	0.00295121	0.43	up	1.02666	0.0379529	0.512782	0.853629	up	no	30.1948	33.3979	34.7596	27.182
chr1	1070966	1072273	1308	ENSG00000237330	ENST00000453464	RNF223	GO:0016020(membrane);GO:0016021(integral component of membrane);GO:0016567(protein ubiquitination);GO:0046872(metal ion binding);GO:0061630(ubiquitin protein ligase activity)	NA	NA	NA	ring finger protein 223 [Source:HGNC Symbol;Acc:HGNC:40020]	UTR3	-0.807	0.0338844	-0.298	down	1.0601	0.0841991	0.606206	0.891607	up	no	2.21613	2.23713	1.95713	2.24366
chr1	1081847	1083106	1260	ENSG00000131591	ENST00000379325	C1orf159	GO:0016020(membrane);GO:0016021(integral component of membrane);GO:0016021(integral component of membrane)	NA	NA	NA	chromosome 1 open reading frame 159 [Source:HGNC Symbol;Acc:HGNC:26062]	UTR3	-2.04	0.000724436	-0.275	down	1.14054	0.189723	0.187619	0.700125	up	no	2.76654	2.90393	2.62698	2.34475
chr1	1217616	1217767	152	ENSG00000078808	ENST00000465727	SDF4	GO:0005509(calcium ion binding);GO:0005770(late endosome);GO:0005794(Golgi apparatus);GO:0005796(Golgi lumen);GO:0045444(fat cell differentiation);GO:0046872(metal ion binding);GO:0046872(metal ion binding)	NA	NA	NA	stromal cell derived factor 4 [Source:HGNC Symbol;Acc:HGNC:24188]	UTR3	-2.27	0.000380189	0.192	up	1.02249	0.0320912	0.323143	0.774482	up	no	44.3794	42.9637	43.3544	42.0674
chr1	1218508	1219374	867	ENSG00000078808	ENST00000263741	SDF4	GO:0005509(calcium ion binding);GO:0005770(late endosome);GO:0005794(Golgi apparatus);GO:0005796(Golgi lumen);GO:0045444(fat cell differentiation);GO:0046872(metal ion binding);GO:0046872(metal ion binding)	NA	NA	NA	stromal cell derived factor 4 [Source:HGNC Symbol;Acc:HGNC:24188]	exonic	-6.97	1.38038e-09	0.236	up	1.02249	0.0320912	0.323143	0.774482	up	no	44.3794	42.9637	43.3544	42.0674
chr1	1292419	1292570	152	ENSG00000131584	ENST00000354700	ACAP3	GO:0001764(neuron migration);GO:0005096(GTPase activator activity);GO:0005515(protein binding);GO:0010975(regulation of neuron projection development);GO:0030426(growth cone);GO:0046872(metal ion binding);GO:0050790(regulation of catalytic activity);GO:0050790(regulation of catalytic activity)	04144(Endocytosis);04144(Endocytosis)	NA	NA	ArfGAP with coiled-coil, ankyrin repeat and PH domains 3 [Source:HGNC Symbol;Acc:HGNC:16754]	UTR3	-0.763	0.0398107	-0.575	down	1.07639	0.106199	0.202232	0.706835	up	no	4.74347	4.82687	4.68391	4.20724
chr1	1335275	1335515	241	ENSG00000107404	ENST00000378888	DVL1	GO:0001505(regulation of neurotransmitter levels);GO:0001932(regulation of protein phosphorylation);GO:0001933(negative regulation of protein phosphorylation);GO:0001934(positive regulation of protein phosphorylation);GO:0005109(frizzled binding);GO:0005515(protein binding);GO:0005737(cytoplasm);GO:0005829(cytosol);GO:0005874(microtubule);GO:0005886(plasma membrane);GO:0006355(regulation of DNA-t…	04150(mTOR signaling pathway);04310(Wnt signaling pathway);04330(Notch signaling pathway);04390(Hippo signaling pathway);04550(Signaling pathways regulating pluripotency of stem cells);04916(Melanogenesis);04934(Cushing syndrome);05010(Alzheimer disease);05022(Pathways of neurodegeneration - multiple diseases);05165(Human papillomavirus infection);05200(Pathways in cancer);05217(Basal cell carcin…	NA	NA	dishevelled segment polarity protein 1 [Source:HGNC Symbol;Acc:HGNC:3084]	UTR3	-2.29	0.000363078	-0.33	down	1.10947	0.149874	0.0468171	0.526038	up	no	52.7436	49.3947	48.0498	44.0105
chr1	1373729	1374590	862	ENSG00000175756	ENST00000321751	AURKAIP1	GO:0005515(protein binding);GO:0005634(nucleus);GO:0005654(nucleoplasm);GO:0005739(mitochondrion);GO:0005743(mitochondrial inner membrane);GO:0005763(mitochondrial small ribosomal subunit);GO:0005840(ribosome);GO:0006397(mRNA processing);GO:0032543(mitochondrial translation);GO:0043231(intracellular membrane-bounded organelle);GO:0045839(negative regulation of mitotic nuclear division);GO:0045862…	NA	NA	NA	aurora kinase A interacting protein 1 [Source:HGNC Symbol;Acc:HGNC:24114]	UTR3	-2.17	0.000501187	-0.0828	down	1.15689	0.210256	0.0102737	0.401311	up	no	90.9551	89.6132	79.909	76.1712
chr1	1401967	1402206	240	ENSG00000242485	ENST00000492508	MRPL20	GO:0000027(ribosomal large subunit assembly);GO:0003723(RNA binding);GO:0003735(structural constituent of ribosome);GO:0005515(protein binding);GO:0005739(mitochondrion);GO:0005743(mitochondrial inner membrane);GO:0005761(mitochondrial ribosome);GO:0005762(mitochondrial large ribosomal subunit);GO:0005840(ribosome);GO:0006412(translation);GO:0019843(rRNA binding);GO:0032543(mitochondrial translat…	03010(Ribosome);03010(Ribosome)	NA	NA	mitochondrial ribosomal protein L20 [Source:HGNC Symbol;Acc:HGNC:14478]	UTR3	-3.4	1.65959e-05	-0.238	down	1.12548	0.170545	0.0322465	0.501376	up	no	28.9496	29.9053	25.8848	26.4082
chr1	1541672	1542002	331	ENSG00000160075	ENST00000291386	SSU72	GO:0004721(phosphoprotein phosphatase activity);GO:0004722(protein serine/threonine phosphatase activity);GO:0005515(protein binding);GO:0005634(nucleus);GO:0005654(nucleoplasm);GO:0005737(cytoplasm);GO:0005829(cytosol);GO:0005847(mRNA cleavage and polyadenylation specificity factor complex);GO:0006369(termination of RNA polymerase II transcription);GO:0006378(mRNA polyadenylation);GO:0006397(mRN…	03015(mRNA surveillance pathway);03015(mRNA surveillance pathway)	K15544	EC:3.1.3.16	SSU72 homolog, RNA polymerase II CTD phosphatase [Source:HGNC Symbol;Acc:HGNC:25016]	UTR3	-1.06	0.0144544	-0.14	down	1.00103	0.00148755	0.515148	0.854624	up	no	13.0354	14.468	13.6947	13.7803
chr1	1544652	1545192	541	ENSG00000160075	ENST00000291386	SSU72	GO:0004721(phosphoprotein phosphatase activity);GO:0004722(protein serine/threonine phosphatase activity);GO:0005515(protein binding);GO:0005634(nucleus);GO:0005654(nucleoplasm);GO:0005737(cytoplasm);GO:0005829(cytosol);GO:0005847(mRNA cleavage and polyadenylation specificity factor complex);GO:0006369(termination of RNA polymerase II transcription);GO:0006378(mRNA polyadenylation);GO:0006397(mRN…	03015(mRNA surveillance pathway);03015(mRNA surveillance pathway)	K15544	EC:3.1.3.16	SSU72 homolog, RNA polymerase II CTD phosphatase [Source:HGNC Symbol;Acc:HGNC:25016]	exonic	-1.31	0.00645654	0.13	up	1.00103	0.00148755	0.515148	0.854624	up	no	13.0354	14.468	13.6947	13.7803
chr1	1598011	1598879	869	ENSG00000228594	ENST00000422725	FNDC10	GO:0016020(membrane);GO:0016021(integral component of membrane)	NA	NA	NA	fibronectin type III domain containing 10 [Source:HGNC Symbol;Acc:HGNC:42951]	UTR3	-1.89	0.00109648	-0.236	down	1.2005	0.263637	0.0920862	0.590045	up	no	7.9697	8.70461	7.37995	6.5095
chr1	1598938	1599597	660	ENSG00000228594	ENST00000422725	FNDC10	GO:0016020(membrane);GO:0016021(integral component of membrane)	NA	NA	NA	fibronectin type III domain containing 10 [Source:HGNC Symbol;Acc:HGNC:42951]	UTR3	-2.78	9.12011e-05	-0.532	down	1.2005	0.263637	0.0920862	0.590045	up	no	7.9697	8.70461	7.37995	6.5095
chr1	1662299	1663795	1497	ENSG00000189339	ENST00000611123	SLC35E2B	GO:0001835(blastocyst hatching);GO:0005794(Golgi apparatus);GO:0015297(antiporter activity);GO:0016020(membrane);GO:0016021(integral component of membrane);GO:0055085(transmembrane transport);GO:0055085(transmembrane transport)	NA	NA	NA	solute carrier family 35 member E2B [Source:HGNC Symbol;Acc:HGNC:33941]	UTR3	-1.37	0.00537032	0.212	up	0.851737	-0.23152	0.269215	0.748128	down	no	4.74446	5.04441	6.36821	5.12462
chr1	1664960	1666007	1048	ENSG00000189339	ENST00000611123	SLC35E2B	GO:0001835(blastocyst hatching);GO:0005794(Golgi apparatus);GO:0015297(antiporter activity);GO:0016020(membrane);GO:0016021(integral component of membrane);GO:0055085(transmembrane transport);GO:0055085(transmembrane transport)	NA	NA	NA	solute carrier family 35 member E2B [Source:HGNC Symbol;Acc:HGNC:33941]	UTR3	-2.34	0.00030903	-0.337	down	0.851737	-0.23152	0.269215	0.748128	down	no	4.74446	5.04441	6.36821	5.12462
chr1	1707544	1708913	1370	ENSG00000008128	ENST00000356200	CDK11A	GO:0000166(nucleotide binding);GO:0000278(mitotic cell cycle);GO:0000307(cyclin-dependent protein kinase holoenzyme complex);GO:0001558(regulation of cell growth);GO:0004672(protein kinase activity);GO:0004674(protein serine/threonine kinase activity);GO:0004693(cyclin-dependent protein serine/threonine kinase activity);GO:0004712(protein serine/threonine/tyrosine kinase activity);GO:0005515(prot…	NA	K08818	EC:2.7.11.22	cyclin dependent kinase 11A [Source:HGNC Symbol;Acc:HGNC:1730]	exonic	-2.46	0.000223872	1.65	up	0.995728	-0.00617684	0.773673	0.946204	down	no	5.95483	5.21929	6.98097	4.2411
chr1	1709551	1721877	12327	ENSG00000008128	ENST00000356200	CDK11A	GO:0000166(nucleotide binding);GO:0000278(mitotic cell cycle);GO:0000307(cyclin-dependent protein kinase holoenzyme complex);GO:0001558(regulation of cell growth);GO:0004672(protein kinase activity);GO:0004674(protein serine/threonine kinase activity);GO:0004693(cyclin-dependent protein serine/threonine kinase activity);GO:0004712(protein serine/threonine/tyrosine kinase activity);GO:0005515(prot…	NA	K08818	EC:2.7.11.22	cyclin dependent kinase 11A [Source:HGNC Symbol;Acc:HGNC:1730]	exonic	-1.26	0.00776247	0.222	up	0.995728	-0.00617684	0.773673	0.946204	down	no	5.95483	5.21929	6.98097	4.2411
chr1	1722701	1723908	1208	ENSG00000008128	ENST00000356200	CDK11A	GO:0000166(nucleotide binding);GO:0000278(mitotic cell cycle);GO:0000307(cyclin-dependent protein kinase holoenzyme complex);GO:0001558(regulation of cell growth);GO:0004672(protein kinase activity);GO:0004674(protein serine/threonine kinase activity);GO:0004693(cyclin-dependent protein serine/threonine kinase activity);GO:0004712(protein serine/threonine/tyrosine kinase activity);GO:0005515(prot…	NA	K08818	EC:2.7.11.22	cyclin dependent kinase 11A [Source:HGNC Symbol;Acc:HGNC:1730]	UTR5	-1.07	0.0141254	1.31	up	0.995728	-0.00617684	0.773673	0.946204	down	no	5.95483	5.21929	6.98097	4.2411
chr1	1707563	1708916	1354	ENSG00000008128	ENST00000356200	CDK11A	GO:0000166(nucleotide binding);GO:0000278(mitotic cell cycle);GO:0000307(cyclin-dependent protein kinase holoenzyme complex);GO:0001558(regulation of cell growth);GO:0004672(protein kinase activity);GO:0004674(protein serine/threonine kinase activity);GO:0004693(cyclin-dependent protein serine/threonine kinase activity);GO:0004712(protein serine/threonine/tyrosine kinase activity);GO:0005515(prot…	NA	K08818	EC:2.7.11.22	cyclin dependent kinase 11A [Source:HGNC Symbol;Acc:HGNC:1730]	exonic	-1.95	0.000933254	1.39	up	0.995728	-0.00617684	0.773673	0.946204	down	no	5.95483	5.21929	6.98097	4.2411
chr1	1709563	1734781	25219	ENSG00000008128	ENST00000356200	CDK11A	GO:0000166(nucleotide binding);GO:0000278(mitotic cell cycle);GO:0000307(cyclin-dependent protein kinase holoenzyme complex);GO:0001558(regulation of cell growth);GO:0004672(protein kinase activity);GO:0004674(protein serine/threonine kinase activity);GO:0004693(cyclin-dependent protein serine/threonine kinase activity);GO:0004712(protein serine/threonine/tyrosine kinase activity);GO:0005515(prot…	NA	K08818	EC:2.7.11.22	cyclin dependent kinase 11A [Source:HGNC Symbol;Acc:HGNC:1730]	UTR5	-2.27	0.000371535	0.299	up	0.995728	-0.00617684	0.773673	0.946204	down	no	5.95483	5.21929	6.98097	4.2411
chr1	1825386	1891117	65732	ENSG00000078369	ENST00000615252	GNB1	GO:0001750(photoreceptor outer segment);GO:0003924(GTPase activity);GO:0005515(protein binding);GO:0005737(cytoplasm);GO:0005765(lysosomal membrane);GO:0005829(cytosol);GO:0005834(heterotrimeric G-protein complex);GO:0005886(plasma membrane);GO:0007165(signal transduction);GO:0007186(G protein-coupled receptor signaling pathway);GO:0007191(adenylate cyclase-activating dopamine receptor signaling …	04014(Ras signaling pathway);04062(Chemokine signaling pathway);04151(PI3K-Akt signaling pathway);04371(Apelin signaling pathway);04713(Circadian entrainment);04723(Retrograde endocannabinoid signaling);04724(Glutamatergic synapse);04725(Cholinergic synapse);04726(Serotonergic synapse);04727(GABAergic synapse);04728(Dopaminergic synapse);04740(Olfactory transduction);04744(Phototransduction);0492…	NA	NA	G protein subunit beta 1 [Source:HGNC Symbol;Acc:HGNC:4396]	UTR5	-4.99	2.34423e-07	-0.451	down	0.837629	-0.255617	0.0651763	0.547935	down	no	35.6816	37.4982	44.0804	43.285
chr1	2182749	2183796	1048	ENSG00000182873	ENST00000333854	PRKCZ-AS1	NA	NA	NA	NA	PRKCZ antisense RNA 1 [Source:HGNC Symbol;Acc:HGNC:40477]	ncRNA_exonic	-0.789	0.0363078	1.65	up	1.18602	0.246126	1	1	up	no	0.171149	0.224593	0.144067	0.189605
chr1	2186887	2187158	272	ENSG00000162585	ENST00000428120	FAAP20	GO:0000785(chromatin);GO:0005515(protein binding);GO:0005634(nucleus);GO:0005654(nucleoplasm);GO:0005694(chromosome);GO:0006281(DNA repair);GO:0006513(protein monoubiquitination);GO:0006974(cellular response to DNA damage stimulus);GO:0016604(nuclear body);GO:0019985(translesion synthesis);GO:0030054(cell junction);GO:0031593(polyubiquitin modification-dependent protein binding);GO:0036297(inters…	NA	NA	NA	FA core complex associated protein 20 [Source:HGNC Symbol;Acc:HGNC:26428]	UTR3	-1.51	0.00346737	-1.85	down	1.17531	0.233047	0.0476771	0.527227	up	no	3.02495	2.82802	2.55335	2.42656
chr1	2192883	2193214	332	ENSG00000162585	ENST00000420515	FAAP20	GO:0000785(chromatin);GO:0005515(protein binding);GO:0005634(nucleus);GO:0005654(nucleoplasm);GO:0005694(chromosome);GO:0006281(DNA repair);GO:0006513(protein monoubiquitination);GO:0006974(cellular response to DNA damage stimulus);GO:0016604(nuclear body);GO:0019985(translesion synthesis);GO:0030054(cell junction);GO:0031593(polyubiquitin modification-dependent protein binding);GO:0036297(inters…	NA	NA	NA	FA core complex associated protein 20 [Source:HGNC Symbol;Acc:HGNC:26428]	exonic	-1	0.017378	0.859	up	1.17531	0.233047	0.0476771	0.527227	up	no	3.02495	2.82802	2.55335	2.42656
chr1	2376089	2376840	752	ENSG00000116151	ENST00000449373	MORN1	NA	NA	NA	NA	MORN repeat containing 1 [Source:HGNC Symbol;Acc:HGNC:25852]	UTR3	-0.881	0.0263027	-3.05	down	1.03815	0.0540144	0.69361	0.922715	up	no	0.341861	0.350706	0.347841	0.319275
chr1	3487950	3490498	2549	ENSG00000162591	ENST00000294599	MEGF6	GO:0005509(calcium ion binding);GO:0005515(protein binding);GO:0005575(cellular_component);GO:0005576(extracellular region);GO:0008150(biological_process);GO:0008150(biological_process)	NA	NA	NA	multiple EGF like domains 6 [Source:HGNC Symbol;Acc:HGNC:3232]	UTR3	-1.7	0.00194984	-0.375	down	1.0081	0.0116327	0.697833	0.923811	up	no	1.4326	1.65508	1.59896	1.46393
chr1	3823074	3829863	6790	ENSG00000116198	ENST00000674985	CEP104	GO:0000922(spindle pole);GO:0005515(protein binding);GO:0005737(cytoplasm);GO:0005814(centriole);GO:0005815(microtubule organizing center);GO:0005856(cytoskeleton);GO:0005929(cilium);GO:0016594(glycine binding);GO:0016595(glutamate binding);GO:0016596(thienylcyclohexylpiperidine binding);GO:0042995(cell projection);GO:0042995(cell projection)	NA	NA	NA	centrosomal protein 104 [Source:HGNC Symbol;Acc:HGNC:24866]	UTR3	-2.9	6.45654e-05	0.547	up	0.864055	-0.210804	0.35725	0.788801	down	no	1.93225	2.24928	2.39711	2.44231
chr1	6192958	6197757	4800	ENSG00000116251	ENST00000234875	RPL22	GO:0002181(cytoplasmic translation);GO:0003723(RNA binding);GO:0003735(structural constituent of ribosome);GO:0005515(protein binding);GO:0005634(nucleus);GO:0005737(cytoplasm);GO:0005829(cytosol);GO:0005840(ribosome);GO:0005925(focal adhesion);GO:0006412(translation);GO:0008201(heparin binding);GO:0022625(cytosolic large ribosomal subunit);GO:0022626(cytosolic ribosome);GO:0042802(identical prot…	03010(Ribosome);05171(Coronavirus disease - COVID-19);05171(Coronavirus disease - COVID-19)	NA	NA	ribosomal protein L22 [Source:HGNC Symbol;Acc:HGNC:10315]	exonic	-4.75	4.46684e-07	0.182	up	0.887772	-0.171738	0.37811	0.797293	down	no	28.1387	35.58	34.8171	36.9565
chr1	6186215	6197790	11576	ENSG00000116251	ENST00000234875	RPL22	GO:0002181(cytoplasmic translation);GO:0003723(RNA binding);GO:0003735(structural constituent of ribosome);GO:0005515(protein binding);GO:0005634(nucleus);GO:0005737(cytoplasm);GO:0005829(cytosol);GO:0005840(ribosome);GO:0005925(focal adhesion);GO:0006412(translation);GO:0008201(heparin binding);GO:0022625(cytosolic large ribosomal subunit);GO:0022626(cytosolic ribosome);GO:0042802(identical prot…	03010(Ribosome);05171(Coronavirus disease - COVID-19);05171(Coronavirus disease - COVID-19)	NA	NA	ribosomal protein L22 [Source:HGNC Symbol;Acc:HGNC:10315]	UTR3	-16.1	2.51189e-19	0.214	up	0.887772	-0.171738	0.37811	0.797293	down	no	28.1387	35.58	34.8171	36.9565
chr1	6221927	6223502	1576	ENSG00000116237	ENST00000343813	ICMT	GO:0003880(protein C-terminal carboxyl O-methyltransferase activity);GO:0004671(protein C-terminal S-isoprenylcysteine carboxyl O-methyltransferase activity);GO:0005515(protein binding);GO:0005783(endoplasmic reticulum);GO:0005789(endoplasmic reticulum membrane);GO:0006481(C-terminal protein methylation);GO:0006612(protein targeting to membrane);GO:0008168(methyltransferase activity);GO:0016020(m…	00900(Terpenoid backbone biosynthesis);00900(Terpenoid backbone biosynthesis)	K00587	EC:2.1.1.100	isoprenylcysteine carboxyl methyltransferase [Source:HGNC Symbol;Acc:HGNC:5350]	UTR3	-1.16	0.0104713	-0.468	down	0.815558	-0.29414	0.0331984	0.504981	down	no	24.6598	26.6988	31.6331	31.3404
chr1	6248851	6251440	2590	ENSG00000158292	ENST00000377893	GPR153	GO:0004930(G protein-coupled receptor activity);GO:0005886(plasma membrane);GO:0007165(signal transduction);GO:0007186(G protein-coupled receptor signaling pathway);GO:0016020(membrane);GO:0016021(integral component of membrane)	NA	NA	NA	G protein-coupled receptor 153 [Source:HGNC Symbol;Acc:HGNC:23618]	UTR3	-1.31	0.00645654	-0.294	down	1.10087	0.138648	0.161801	0.669477	up	no	7.98911	7.86139	7.58216	6.81596
chr1	6413044	6417324	4281	ENSG00000069812	ENST00000377834	HES2	GO:0000122(negative regulation of transcription by RNA polymerase II);GO:0000785(chromatin);GO:0000978(RNA polymerase II cis-regulatory region sequence-specific DNA binding);GO:0000981(DNA-binding transcription factor activity, RNA polymerase II-specific);GO:0001227(DNA-binding transcription repressor activity, RNA polymerase II-specific);GO:0003677(DNA binding);GO:0003690(double-stranded DNA bin…	05165(Human papillomavirus infection);05165(Human papillomavirus infection)	NA	NA	hes family bHLH transcription factor 2 [Source:HGNC Symbol;Acc:HGNC:16005]	UTR3	-3.43	1.54882e-05	-0.336	down	0.924894	-0.11264	0.825482	0.961085	down	no	3.91029	3.77501	4.76218	3.5472
chr1	6461500	6462060	561	ENSG00000215788	ENST00000414040	TNFRSF25	GO:0005031(tumor necrosis factor receptor activity);GO:0005515(protein binding);GO:0005576(extracellular region);GO:0005829(cytosol);GO:0005886(plasma membrane);GO:0005887(integral component of plasma membrane);GO:0006915(apoptotic process);GO:0007165(signal transduction);GO:0007166(cell surface receptor signaling pathway);GO:0016020(membrane);GO:0016021(integral component of membrane);GO:0033209…	04060(Cytokine-cytokine receptor interaction);04060(Cytokine-cytokine receptor interaction)	NA	NA	TNF receptor superfamily member 25 [Source:HGNC Symbol;Acc:HGNC:11910]	UTR3	-1.26	0.0074131	-2.21	down	0.443947	-1.17154	1	1	down	no	0.0333941	0.043621	0.088678	0.0848004
chr1	6468469	6469385	917	ENSG00000171680	ENST00000674790	PLEKHG5	GO:0005085(guanyl-nucleotide exchange factor activity);GO:0005515(protein binding);GO:0005737(cytoplasm);GO:0005829(cytosol);GO:0005886(plasma membrane);GO:0005911(cell-cell junction);GO:0007266(Rho protein signal transduction);GO:0016020(membrane);GO:0030027(lamellipodium);GO:0030054(cell junction);GO:0030139(endocytic vesicle);GO:0030424(axon);GO:0035767(endothelial cell chemotaxis);GO:0042995(…	05200(Pathways in cancer);05200(Pathways in cancer)	NA	NA	pleckstrin homology and RhoGEF domain containing G5 [Source:HGNC Symbol;Acc:HGNC:29105]	UTR3	-1.04	0.0154882	-1.08	down	1.20863	0.273378	0.30946	0.769662	up	no	0.561499	0.446104	0.461335	0.372336
chr1	6524428	6524817	390	ENSG00000162408	ENST00000377705	NOL9	GO:0000166(nucleotide binding);GO:0000448(cleavage in ITS2 between 5.8S rRNA and LSU-rRNA of tricistronic rRNA transcript (SSU-rRNA, 5.8S rRNA, LSU-rRNA));GO:0000460(maturation of 5.8S rRNA);GO:0003723(RNA binding);GO:0005515(protein binding);GO:0005524(ATP binding);GO:0005634(nucleus);GO:0005654(nucleoplasm);GO:0005730(nucleolus);GO:0006364(rRNA processing);GO:0006396(RNA processing);GO:0016020(…	NA	NA	NA	nucleolar protein 9 [Source:HGNC Symbol;Acc:HGNC:26265]	UTR3	-1.28	0.00707946	-0.656	down	0.99751	-0.00359733	0.683606	0.91995	down	no	3.08563	3.46271	3.17817	3.38651
chr1	6529079	6532653	3575	ENSG00000162408	ENST00000377705	NOL9	GO:0000166(nucleotide binding);GO:0000448(cleavage in ITS2 between 5.8S rRNA and LSU-rRNA of tricistronic rRNA transcript (SSU-rRNA, 5.8S rRNA, LSU-rRNA));GO:0000460(maturation of 5.8S rRNA);GO:0003723(RNA binding);GO:0005515(protein binding);GO:0005524(ATP binding);GO:0005634(nucleus);GO:0005654(nucleoplasm);GO:0005730(nucleolus);GO:0006364(rRNA processing);GO:0006396(RNA processing);GO:0016020(…	NA	NA	NA	nucleolar protein 9 [Source:HGNC Symbol;Acc:HGNC:26265]	exonic	-1.24	0.00812831	-0.481	down	0.99751	-0.00359733	0.683606	0.91995	down	no	3.08563	3.46271	3.17817	3.38651
chr1	6592637	6593834	1198	ENSG00000162413	ENST00000377663	KLHL21	GO:0004842(ubiquitin-protein transferase activity);GO:0005515(protein binding);GO:0005737(cytoplasm);GO:0005819(spindle);GO:0005827(polar microtubule);GO:0005829(cytosol);GO:0005856(cytoskeleton);GO:0007049(cell cycle);GO:0016567(protein ubiquitination);GO:0031463(Cul3-RING ubiquitin ligase complex);GO:0032465(regulation of cytokinesis);GO:0035853(chromosome passenger complex localization to spin…	NA	NA	NA	kelch like family member 21 [Source:HGNC Symbol;Acc:HGNC:29041]	UTR3	-3.98	3.46737e-06	-0.22	down	1.03264	0.0463367	0.321646	0.774482	up	no	10.8842	10.8107	10.873	10.1362
chr1	6595508	6602770	7263	ENSG00000162413	ENST00000377658	KLHL21	GO:0004842(ubiquitin-protein transferase activity);GO:0005515(protein binding);GO:0005737(cytoplasm);GO:0005819(spindle);GO:0005827(polar microtubule);GO:0005829(cytosol);GO:0005856(cytoskeleton);GO:0007049(cell cycle);GO:0016567(protein ubiquitination);GO:0031463(Cul3-RING ubiquitin ligase complex);GO:0032465(regulation of cytokinesis);GO:0035853(chromosome passenger complex localization to spin…	NA	NA	NA	kelch like family member 21 [Source:HGNC Symbol;Acc:HGNC:29041]	exonic	-1.29	0.00676083	-0.228	down	1.03264	0.0463367	0.321646	0.774482	up	no	10.8842	10.8107	10.873	10.1362
chr1	6652849	6653059	211	ENSG00000007923	ENST00000685129	DNAJC11	GO:0001401(SAM complex);GO:0005515(protein binding);GO:0005654(nucleoplasm);GO:0005739(mitochondrion);GO:0005741(mitochondrial outer membrane);GO:0007007(inner mitochondrial membrane organization);GO:0016020(membrane);GO:0016607(nuclear speck);GO:0042407(cristae formation);GO:0061617(MICOS complex);GO:0140275(MIB complex);GO:0140275(MIB complex)	NA	NA	NA	DnaJ heat shock protein family (Hsp40) member C11 [Source:HGNC Symbol;Acc:HGNC:25570]	UTR3	-2.03	0.00074131	0.49	up	0.95339	-0.0688619	0.968556	0.99612	down	no	9.06395	8.16735	8.78966	9.28407
chr1	6667680	6670544	2865	ENSG00000007923	ENST00000686243	DNAJC11	GO:0001401(SAM complex);GO:0005515(protein binding);GO:0005654(nucleoplasm);GO:0005739(mitochondrion);GO:0005741(mitochondrial outer membrane);GO:0007007(inner mitochondrial membrane organization);GO:0016020(membrane);GO:0016607(nuclear speck);GO:0042407(cristae formation);GO:0061617(MICOS complex);GO:0140275(MIB complex);GO:0140275(MIB complex)	NA	NA	NA	DnaJ heat shock protein family (Hsp40) member C11 [Source:HGNC Symbol;Acc:HGNC:25570]	UTR3	-0.789	0.0363078	0.264	up	0.95339	-0.0688619	0.968556	0.99612	down	no	9.06395	8.16735	8.78966	9.28407
chr1	8012824	8014347	1524	ENSG00000116285	ENST00000467067	ERRFI1	GO:0005096(GTPase activator activity);GO:0005515(protein binding);GO:0005634(nucleus);GO:0005737(cytoplasm);GO:0005829(cytosol);GO:0005886(plasma membrane);GO:0007175(negative regulation of epidermal growth factor-activated receptor activity);GO:0016020(membrane);GO:0017124(SH3 domain binding);GO:0019900(kinase binding);GO:0019901(protein kinase binding);GO:0031234(extrinsic component of cytoplas…	NA	NA	NA	ERBB receptor feedback inhibitor 1 [Source:HGNC Symbol;Acc:HGNC:18185]	UTR3	-3.37	1.8197e-05	0.402	up	0.689711	-0.535937	0.0243517	0.470587	down	no	2.53478	2.93129	3.73608	4.18908
chr1	8874836	8875916	1081	ENSG00000074800	ENST00000646156	ENO1	GO:0000015(phosphopyruvate hydratase complex);GO:0000122(negative regulation of transcription by RNA polymerase II);GO:0000287(magnesium ion binding);GO:0000977(RNA polymerase II transcription regulatory region sequence-specific DNA binding);GO:0001222(transcription corepressor binding);GO:0001227(DNA-binding transcription repressor activity, RNA polymerase II-specific);GO:0003677(DNA binding);GO…	00010(Glycolysis / Gluconeogenesis);01100(Metabolic pathways);01200(Carbon metabolism);01230(Biosynthesis of amino acids);03018(RNA degradation);04066(HIF-1 signaling pathway);04066(HIF-1 signaling pathway)	K01689	EC:4.2.1.11	enolase 1 [Source:HGNC Symbol;Acc:HGNC:3350]	UTR5	-27.9	1.58489e-31	0.288	up	1.10549	0.144687	0.0485517	0.528692	up	no	1159.02	1030.89	1001.46	979.478
chr1	9103180	9103361	182	ENSG00000180758	ENST00000377411	GPR157	GO:0004888(transmembrane signaling receptor activity);GO:0004930(G protein-coupled receptor activity);GO:0005886(plasma membrane);GO:0007165(signal transduction);GO:0007166(cell surface receptor signaling pathway);GO:0007186(G protein-coupled receptor signaling pathway);GO:0007189(adenylate cyclase-activating G protein-coupled receptor signaling pathway);GO:0016020(membrane);GO:0016021(integral c…	NA	NA	NA	G protein-coupled receptor 157 [Source:HGNC Symbol;Acc:HGNC:23687]	UTR3	-1.13	0.0112202	1.36	up	0.881158	-0.182527	0.59122	0.885599	down	no	2.99333	2.5534	3.15867	3.13614
chr1	9730542	9731228	687	ENSG00000171603	ENST00000650348	CLSTN1	GO:0000139(Golgi membrane);GO:0001540(amyloid-beta binding);GO:0001558(regulation of cell growth);GO:0005509(calcium ion binding);GO:0005515(protein binding);GO:0005576(extracellular region);GO:0005634(nucleus);GO:0005783(endoplasmic reticulum);GO:0005789(endoplasmic reticulum membrane);GO:0005794(Golgi apparatus);GO:0005886(plasma membrane);GO:0007155(cell adhesion);GO:0007156(homophilic cell ad…	NA	NA	NA	calsyntenin 1 [Source:HGNC Symbol;Acc:HGNC:17447]	UTR3	-0.784	0.0371535	0.099	up	1.01311	0.01879	0.395703	0.803182	up	no	65.209	62.1638	64.9532	60.7715
chr1	9744609	9746915	2307	ENSG00000171603	ENST00000361311	CLSTN1	GO:0000139(Golgi membrane);GO:0001540(amyloid-beta binding);GO:0001558(regulation of cell growth);GO:0005509(calcium ion binding);GO:0005515(protein binding);GO:0005576(extracellular region);GO:0005634(nucleus);GO:0005783(endoplasmic reticulum);GO:0005789(endoplasmic reticulum membrane);GO:0005794(Golgi apparatus);GO:0005886(plasma membrane);GO:0007155(cell adhesion);GO:0007156(homophilic cell ad…	NA	NA	NA	calsyntenin 1 [Source:HGNC Symbol;Acc:HGNC:17447]	exonic	-1.12	0.011749	0.354	up	1.01311	0.01879	0.395703	0.803182	up	no	65.209	62.1638	64.9532	60.7715
chr1	9747004	9750109	3106	ENSG00000171603	ENST00000361311	CLSTN1	GO:0000139(Golgi membrane);GO:0001540(amyloid-beta binding);GO:0001558(regulation of cell growth);GO:0005509(calcium ion binding);GO:0005515(protein binding);GO:0005576(extracellular region);GO:0005634(nucleus);GO:0005783(endoplasmic reticulum);GO:0005789(endoplasmic reticulum membrane);GO:0005794(Golgi apparatus);GO:0005886(plasma membrane);GO:0007155(cell adhesion);GO:0007156(homophilic cell ad…	NA	NA	NA	calsyntenin 1 [Source:HGNC Symbol;Acc:HGNC:17447]	exonic	-5.5	6.30957e-08	0.244	up	1.01311	0.01879	0.395703	0.803182	up	no	65.209	62.1638	64.9532	60.7715
chr1	10456521	10457421	901	ENSG00000160049	ENST00000377038	DFFA	GO:0000785(chromatin);GO:0005515(protein binding);GO:0005634(nucleus);GO:0005654(nucleoplasm);GO:0005737(cytoplasm);GO:0005829(cytosol);GO:0005886(plasma membrane);GO:0006309(apoptotic DNA fragmentation);GO:0006915(apoptotic process);GO:0007165(signal transduction);GO:0019904(protein domain specific binding);GO:0032076(negative regulation of deoxyribonuclease activity);GO:0032991(protein-containi…	04210(Apoptosis);04210(Apoptosis)	NA	NA	DNA fragmentation factor subunit alpha [Source:HGNC Symbol;Acc:HGNC:2772]	UTR3	-3.05	4.2658e-05	-0.378	down	0.961188	-0.0571092	0.898203	0.976883	down	no	11.7029	10.9508	11.6743	11.8941
chr1	10460567	10463042	2476	ENSG00000160049	ENST00000476658	DFFA	GO:0000785(chromatin);GO:0005515(protein binding);GO:0005634(nucleus);GO:0005654(nucleoplasm);GO:0005737(cytoplasm);GO:0005829(cytosol);GO:0005886(plasma membrane);GO:0006309(apoptotic DNA fragmentation);GO:0006915(apoptotic process);GO:0007165(signal transduction);GO:0019904(protein domain specific binding);GO:0032076(negative regulation of deoxyribonuclease activity);GO:0032991(protein-containi…	04210(Apoptosis);04210(Apoptosis)	NA	NA	DNA fragmentation factor subunit alpha [Source:HGNC Symbol;Acc:HGNC:2772]	UTR3	-0.922	0.0229087	-0.133	down	0.961188	-0.0571092	0.898203	0.976883	down	no	11.7029	10.9508	11.6743	11.8941
chr1	11674461	11674700	240	ENSG00000116670	ENST00000235310	MAD2L2	GO:0000122(negative regulation of transcription by RNA polymerase II);GO:0000785(chromatin);GO:0001558(regulation of cell growth);GO:0002208(somatic diversification of immunoglobulins involved in immune response);GO:0005515(protein binding);GO:0005634(nucleus);GO:0005654(nucleoplasm);GO:0005680(anaphase-promoting complex);GO:0005694(chromosome);GO:0005730(nucleolus);GO:0005737(cytoplasm);GO:00058…	04110(Cell cycle);04114(Oocyte meiosis);04914(Progesterone-mediated oocyte maturation);05100(Bacterial invasion of epithelial cells);05100(Bacterial invasion of epithelial cells)	NA	NA	mitotic arrest deficient 2 like 2 [Source:HGNC Symbol;Acc:HGNC:6764]	UTR3	-1.67	0.00213796	-0.27	down	1.06505	0.0909151	0.136803	0.647801	up	no	25.8604	24.8156	23.9072	23.674
chr1	11788750	11789141	392	ENSG00000177000	ENST00000376583	MTHFR	GO:0001666(response to hypoxia);GO:0001843(neural tube closure);GO:0003824(catalytic activity);GO:0004489(methylenetetrahydrofolate reductase (NAD(P)H) activity);GO:0005829(cytosol);GO:0006555(methionine metabolic process);GO:0008152(metabolic process);GO:0009086(methionine biosynthetic process);GO:0009410(response to xenobiotic stimulus);GO:0016491(oxidoreductase activity);GO:0031060(regulation …	00670(One carbon pool by folate);01100(Metabolic pathways);01200(Carbon metabolism);01523(Antifolate resistance);01523(Antifolate resistance)	K00297	EC:1.5.1.20	methylenetetrahydrofolate reductase [Source:HGNC Symbol;Acc:HGNC:7436]	UTR3	-2.06	0.000691831	0.667	up	0.930502	-0.103919	0.79841	0.953802	down	no	5.48446	5.129	6.11728	5.28888
chr1	11919978	11923312	3335	ENSG00000116685	ENST00000376572	KIAA2013	GO:0005515(protein binding);GO:0016020(membrane);GO:0016021(integral component of membrane);GO:0016021(integral component of membrane)	NA	NA	NA	KIAA2013 [Source:HGNC Symbol;Acc:HGNC:28513]	UTR3	-6.21	9.77237e-09	-0.196	down	1.1153	0.157437	0.0412342	0.518416	up	no	30.2935	30.7737	28.4381	26.3158
chr1	15152480	15152750	271	ENSG00000175147	ENST00000650369	TMEM51-AS1	NA	NA	NA	NA	TMEM51 antisense RNA 1 [Source:HGNC Symbol;Acc:HGNC:26301]	ncRNA_exonic	-0.996	0.0177828	2.23	up	1.13663	0.18476	1	1	up	no	0.0201466	0.0269105	0.0202721	0.0211286
chr1	15492717	15493197	481	ENSG00000132906	ENST00000400777	CASP9	GO:0001822(kidney development);GO:0002931(response to ischemia);GO:0004197(cysteine-type endopeptidase activity);GO:0005515(protein binding);GO:0005634(nucleus);GO:0005737(cytoplasm);GO:0005739(mitochondrion);GO:0005829(cytosol);GO:0006508(proteolysis);GO:0006915(apoptotic process);GO:0006919(activation of cysteine-type endopeptidase activity involved in apoptotic process);GO:0006974(cellular res…	01524(Platinum drug resistance);04115(p53 signaling pathway);04151(PI3K-Akt signaling pathway);04210(Apoptosis);04215(Apoptosis - multiple species);04370(VEGF signaling pathway);04919(Thyroid hormone signaling pathway);05010(Alzheimer disease);05012(Parkinson disease);05014(Amyotrophic lateral sclerosis);05016(Huntington disease);05020(Prion disease);05022(Pathways of neurodegeneration - multiple…	K04399	EC:3.4.22.62	caspase 9 [Source:HGNC Symbol;Acc:HGNC:1511]	UTR3	-2.24	0.000416869	-0.166	down	1.01194	0.0171281	0.433767	0.825693	up	no	19.4227	20.4066	20.4424	18.9168
chr1	15834801	15836291	1491	ENSG00000179743	ENST00000317122	SPEN-AS1	NA	NA	NA	NA	SPEN antisense RNA 1 [Source:HGNC Symbol;Acc:HGNC:55937]	ncRNA_exonic	-0.876	0.0269153	-0.487	down	1.34623	0.42892	0.204319	0.707771	up	no	0.801647	0.963034	0.702564	0.608272
chr1	15944964	15946015	1052	ENSG00000116809	ENST00000375733	ZBTB17	GO:0000122(negative regulation of transcription by RNA polymerase II);GO:0000978(RNA polymerase II cis-regulatory region sequence-specific DNA binding);GO:0001046(core promoter sequence-specific DNA binding);GO:0001223(transcription coactivator binding);GO:0001227(DNA-binding transcription repressor activity, RNA polymerase II-specific);GO:0001228(DNA-binding transcription activator activity, RNA…	04110(Cell cycle);05200(Pathways in cancer);05202(Transcriptional misregulation in cancer);05222(Small cell lung cancer);05222(Small cell lung cancer)	NA	NA	zinc finger and BTB domain containing 17 [Source:HGNC Symbol;Acc:HGNC:12936]	exonic	-1.61	0.0025704	0.268	up	1.031	0.0440386	0.415923	0.815976	up	no	9.73785	8.61071	8.93776	8.85917
chr1	16014027	16014296	270	ENSG00000173641	ENST00000311890	HSPB7	GO:0005515(protein binding);GO:0005634(nucleus);GO:0005654(nucleoplasm);GO:0005737(cytoplasm);GO:0006986(response to unfolded protein);GO:0007507(heart development);GO:0008016(regulation of heart contraction);GO:0008022(protein C-terminus binding);GO:0015030(Cajal body);GO:0015629(actin cytoskeleton);GO:0016235(aggresome);GO:0031005(filamin binding);GO:0031005(filamin binding)	NA	NA	NA	heat shock protein family B (small) member 7 [Source:HGNC Symbol;Acc:HGNC:5249]	UTR3	-7.6	2.81838e-10	-0.383	down	1.03548	0.0502938	0.250582	0.739454	up	no	102.956	96.2361	98.2927	94.0747
chr1	16015101	16015430	330	ENSG00000173641	ENST00000311890	HSPB7	GO:0005515(protein binding);GO:0005634(nucleus);GO:0005654(nucleoplasm);GO:0005737(cytoplasm);GO:0006986(response to unfolded protein);GO:0007507(heart development);GO:0008016(regulation of heart contraction);GO:0008022(protein C-terminus binding);GO:0015030(Cajal body);GO:0015629(actin cytoskeleton);GO:0016235(aggresome);GO:0031005(filamin binding);GO:0031005(filamin binding)	NA	NA	NA	heat shock protein family B (small) member 7 [Source:HGNC Symbol;Acc:HGNC:5249]	UTR3	-2.38	0.000275423	0.115	up	1.03548	0.0502938	0.250582	0.739454	up	no	102.956	96.2361	98.2927	94.0747
chr1	16057768	16057917	150	ENSG00000185519	ENST00000375662	FAM131C	GO:0005515(protein binding);GO:0005515(protein binding)	NA	NA	NA	family with sequence similarity 131 member C [Source:HGNC Symbol;Acc:HGNC:26717]	UTR3	-1.7	0.00194984	-0.953	down	0.996659	-0.00482796	0.755632	0.940623	down	no	9.08817	8.29076	9.57871	7.85847
chr1	16607110	16608585	1476	ENSG00000219481	ENST00000430580	NBPF1	GO:0005515(protein binding);GO:0005737(cytoplasm);GO:0005737(cytoplasm)	NA	NA	NA	NBPF member 1 [Source:HGNC Symbol;Acc:HGNC:26088]	UTR5	-1.28	0.00724436	0.323	up	0.77352	-0.37049	0.0299115	0.491749	down	no	3.00295	3.66342	4.53152	4.08671
chr1	17407838	17409046	1209	ENSG00000179051	ENST00000375433	RCC2	GO:0000775(chromosome, centromeric region);GO:0003723(RNA binding);GO:0005085(guanyl-nucleotide exchange factor activity);GO:0005515(protein binding);GO:0005634(nucleus);GO:0005694(chromosome);GO:0005730(nucleolus);GO:0005737(cytoplasm);GO:0005819(spindle);GO:0005829(cytosol);GO:0005856(cytoskeleton);GO:0005874(microtubule);GO:0005886(plasma membrane);GO:0007049(cell cycle);GO:0007229(integrin-me…	NA	NA	NA	regulator of chromosome condensation 2 [Source:HGNC Symbol;Acc:HGNC:30297]	UTR3	-9.5	2.51189e-12	-0.221	down	0.987185	-0.0186071	0.63204	0.901222	down	no	99.751	91.348	100.788	92.7917
chr1	19087839	19088968	1130	ENSG00000127481	ENST00000375224	UBR4	GO:0004842(ubiquitin-protein transferase activity);GO:0005515(protein binding);GO:0005516(calmodulin binding);GO:0005634(nucleus);GO:0005654(nucleoplasm);GO:0005737(cytoplasm);GO:0005813(centrosome);GO:0005829(cytosol);GO:0005856(cytoskeleton);GO:0005886(plasma membrane);GO:0006511(ubiquitin-dependent protein catabolic process);GO:0008270(zinc ion binding);GO:0016020(membrane);GO:0016021(integral…	05165(Human papillomavirus infection);05203(Viral carcinogenesis);05203(Viral carcinogenesis)	K10691	EC:2.3.2.27	ubiquitin protein ligase E3 component n-recognin 4 [Source:HGNC Symbol;Acc:HGNC:30313]	exonic	-0.797	0.0354813	0.175	up	0.946331	-0.0795828	0.924231	0.98404	down	no	20.3016	21.1165	21.8318	21.9353
chr1	19218959	19219676	718	ENSG00000127463	ENST00000494770	EMC1	GO:0005515(protein binding);GO:0005783(endoplasmic reticulum);GO:0005789(endoplasmic reticulum membrane);GO:0016020(membrane);GO:0016021(integral component of membrane);GO:0030176(integral component of endoplasmic reticulum membrane);GO:0032977(membrane insertase activity);GO:0032991(protein-containing complex);GO:0045050(protein insertion into ER membrane by stop-transfer membrane-anchor sequenc…	NA	NA	NA	ER membrane protein complex subunit 1 [Source:HGNC Symbol;Acc:HGNC:28957]	UTR3	-1.97	0.000891251	-0.229	down	0.965715	-0.0503301	0.851818	0.966126	down	no	5.61718	5.62673	5.77984	5.86326
chr1	19266011	19266190	180	ENSG00000211454	ENST00000457194	AKR7L	NA	00980(Metabolism of xenobiotics by cytochrome P450);00980(Metabolism of xenobiotics by cytochrome P450)	NA	NA	aldo-keto reductase family 7 like (gene/pseudogene) [Source:HGNC Symbol;Acc:HGNC:24056]	UTR3	-1.11	0.0120226	-3.72	down	1.0287	0.0408284	1	1	up	no	0	0.05922	0	0.0575675
chr1	19338774	19339344	571	ENSG00000077549	ENST00000264202	CAPZB	GO:0000902(cell morphogenesis);GO:0003779(actin binding);GO:0005515(protein binding);GO:0005737(cytoplasm);GO:0005829(cytosol);GO:0005856(cytoskeleton);GO:0005903(brush border);GO:0007010(cytoskeleton organization);GO:0008154(actin polymerization or depolymerization);GO:0008290(F-actin capping protein complex);GO:0010591(regulation of lamellipodium assembly);GO:0014069(postsynaptic density);GO:00…	04144(Endocytosis);04144(Endocytosis)	NA	NA	capping actin protein of muscle Z-line subunit beta [Source:HGNC Symbol;Acc:HGNC:1491]	UTR3	-4.36	1.23027e-06	-0.212	down	1.05524	0.0775715	0.139219	0.651595	up	no	16.3051	16.2595	15.5978	15.2621
chr1	19339643	19339794	152	ENSG00000077549	ENST00000375144	CAPZB	GO:0000902(cell morphogenesis);GO:0003779(actin binding);GO:0005515(protein binding);GO:0005737(cytoplasm);GO:0005829(cytosol);GO:0005856(cytoskeleton);GO:0005903(brush border);GO:0007010(cytoskeleton organization);GO:0008154(actin polymerization or depolymerization);GO:0008290(F-actin capping protein complex);GO:0010591(regulation of lamellipodium assembly);GO:0014069(postsynaptic density);GO:00…	04144(Endocytosis);04144(Endocytosis)	NA	NA	capping actin protein of muscle Z-line subunit beta [Source:HGNC Symbol;Acc:HGNC:1491]	UTR3	-0.87	0.0275423	0.142	up	1.05524	0.0775715	0.139219	0.651595	up	no	16.3051	16.2595	15.5978	15.2621
chr1	19682239	19683284	1046	ENSG00000162542	ENST00000294543	TMCO4	GO:0005515(protein binding);GO:0016020(membrane);GO:0016021(integral component of membrane);GO:0016021(integral component of membrane)	NA	NA	NA	transmembrane and coiled-coil domains 4 [Source:HGNC Symbol;Acc:HGNC:27393]	UTR3	-3.93	3.89045e-06	-0.377	down	1.06692	0.0934482	0.299362	0.763558	up	no	7.81862	6.85169	7.03438	6.7158
chr1	20499926	20503226	3301	ENSG00000090432	ENST00000264198	MUL1	GO:0000209(protein polyubiquitination);GO:0000266(mitochondrial fission);GO:0002039(p53 binding);GO:0004842(ubiquitin-protein transferase activity);GO:0005515(protein binding);GO:0005739(mitochondrion);GO:0005741(mitochondrial outer membrane);GO:0005777(peroxisome);GO:0006915(apoptotic process);GO:0006919(activation of cysteine-type endopeptidase activity involved in apoptotic process);GO:0006996…	NA	K15688	EC:2.3.2.27	mitochondrial E3 ubiquitin protein ligase 1 [Source:HGNC Symbol;Acc:HGNC:25762]	UTR3	-4.62	6.16595e-07	-0.258	down	1.12168	0.165658	0.101041	0.604096	up	no	14.2441	13.8255	12.4325	12.5921
chr1	20650493	20651388	896	ENSG00000117242	ENST00000451424	PINK1-AS	NA	NA	NA	NA	PINK1 antisense RNA [Source:HGNC Symbol;Acc:HGNC:38872]	ncRNA_exonic	-10.2	3.98107e-13	-0.233	down	1.01184	0.0169813	0.71165	0.92661	up	no	2.98918	2.04939	2.33783	2.64178
chr1	20651745	20651984	240	ENSG00000244038	ENST00000415136	DDOST	GO:0005515(protein binding);GO:0005783(endoplasmic reticulum);GO:0005789(endoplasmic reticulum membrane);GO:0005886(plasma membrane);GO:0006486(protein glycosylation);GO:0006487(protein N-linked glycosylation);GO:0008047(enzyme activator activity);GO:0008250(oligosaccharyltransferase complex);GO:0016020(membrane);GO:0016021(integral component of membrane);GO:0018279(protein N-linked glycosylation…	00510(N-Glycan biosynthesis);00513(Various types of N-glycan biosynthesis);01100(Metabolic pathways);04141(Protein processing in endoplasmic reticulum);04141(Protein processing in endoplasmic reticulum)	NA	NA	dolichyl-diphosphooligosaccharide--protein glycosyltransferase non-catalytic subunit [Source:HGNC Symbol;Acc:HGNC:2728]	UTR3	-1.07	0.0138038	0.31	up	1.04827	0.0680081	0.171723	0.68153	up	no	96.6929	96.9076	93.0263	91.6597
chr1	20651766	20652006	241	ENSG00000244038	ENST00000415136	DDOST	GO:0005515(protein binding);GO:0005783(endoplasmic reticulum);GO:0005789(endoplasmic reticulum membrane);GO:0005886(plasma membrane);GO:0006486(protein glycosylation);GO:0006487(protein N-linked glycosylation);GO:0008047(enzyme activator activity);GO:0008250(oligosaccharyltransferase complex);GO:0016020(membrane);GO:0016021(integral component of membrane);GO:0018279(protein N-linked glycosylation…	00510(N-Glycan biosynthesis);00513(Various types of N-glycan biosynthesis);01100(Metabolic pathways);04141(Protein processing in endoplasmic reticulum);04141(Protein processing in endoplasmic reticulum)	NA	NA	dolichyl-diphosphooligosaccharide--protein glycosyltransferase non-catalytic subunit [Source:HGNC Symbol;Acc:HGNC:2728]	UTR3	-1.07	0.0138038	0.282	up	1.04827	0.0680081	0.171723	0.68153	up	no	96.6929	96.9076	93.0263	91.6597
chr1	20721046	20721735	690	ENSG00000189410	ENST00000375031	SH2D5	GO:0005515(protein binding);GO:0014069(postsynaptic density);GO:0030054(cell junction);GO:0045202(synapse)	NA	NA	NA	SH2 domain containing 5 [Source:HGNC Symbol;Acc:HGNC:28819]	UTR3	-1.21	0.00912011	-0.838	down	1.26608	0.340374	0.259561	0.743622	up	no	0.717897	0.555039	0.589328	0.416083
chr1	20744484	20744874	391	ENSG00000127483	ENST00000312239	HP1BP3	GO:0000786(nucleosome);GO:0003677(DNA binding);GO:0003682(chromatin binding);GO:0005515(protein binding);GO:0005634(nucleus);GO:0005694(chromosome);GO:0006334(nucleosome assembly);GO:0006355(regulation of DNA-templated transcription);GO:0016607(nuclear speck);GO:0030527(structural constituent of chromatin);GO:0031491(nucleosome binding);GO:0042127(regulation of cell population proliferation);GO:0…	NA	NA	NA	heterochromatin protein 1 binding protein 3 [Source:HGNC Symbol;Acc:HGNC:24973]	UTR3	-2.66	0.000125893	0.5	up	0.810532	-0.30306	0.058774	0.536923	down	no	4.50486	4.92999	5.80788	5.83244
chr1	20807009	20807459	451	ENSG00000075151	ENST00000435383	EIF4G3	GO:0000339(RNA cap binding);GO:0003723(RNA binding);GO:0003729(mRNA binding);GO:0003743(translation initiation factor activity);GO:0005515(protein binding);GO:0005829(cytosol);GO:0006412(translation);GO:0006413(translational initiation);GO:0006417(regulation of translation);GO:0006446(regulation of translational initiation);GO:0008135(translation factor activity, RNA binding);GO:0016281(eukaryoti…	03013(RNA transport);05416(Viral myocarditis);05416(Viral myocarditis)	NA	NA	eukaryotic translation initiation factor 4 gamma 3 [Source:HGNC Symbol;Acc:HGNC:3298]	UTR3	-0.742	0.042658	-0.598	down	0.900188	-0.151701	0.629661	0.899777	down	no	1.88977	2.66648	2.3774	2.68404
chr1	21218983	21220062	1080	ENSG00000117298	ENST00000264205	ECE1	GO:0001921(positive regulation of receptor recycling);GO:0003100(regulation of systemic arterial blood pressure by endothelin);GO:0004175(endopeptidase activity);GO:0004222(metalloendopeptidase activity);GO:0005515(protein binding);GO:0005765(lysosomal membrane);GO:0005768(endosome);GO:0005769(early endosome);GO:0005886(plasma membrane);GO:0006508(proteolysis);GO:0007186(G protein-coupled recepto…	NA	K01415	EC:3.4.24.71	endothelin converting enzyme 1 [Source:HGNC Symbol;Acc:HGNC:3146]	UTR3	-1.9	0.00107152	-0.118	down	0.953721	-0.0683607	0.984366	1	down	no	31.9477	31.6181	34.6764	31.9738
chr1	21596429	21597148	720	ENSG00000076864	ENST00000374761	RAP1GAP	GO:0000139(Golgi membrane);GO:0002250(adaptive immune response);GO:0003924(GTPase activity);GO:0005096(GTPase activator activity);GO:0005515(protein binding);GO:0005737(cytoplasm);GO:0005769(early endosome);GO:0005794(Golgi apparatus);GO:0005829(cytosol);GO:0007165(signal transduction);GO:0016020(membrane);GO:0030424(axon);GO:0030425(dendrite);GO:0030695(GTPase regulator activity);GO:0031267(smal…	04015(Rap1 signaling pathway);04015(Rap1 signaling pathway)	NA	NA	RAP1 GTPase activating protein [Source:HGNC Symbol;Acc:HGNC:9858]	UTR3	-1.96	0.000912011	-0.202	down	0.997311	-0.00388459	0.597669	0.887212	down	no	13.9143	11.9548	13.4523	12.4866
chr1	21822243	21822604	362	ENSG00000142798	ENST00000374695	HSPG2	GO:0001525(angiogenesis);GO:0001540(amyloid-beta binding);GO:0005509(calcium ion binding);GO:0005515(protein binding);GO:0005576(extracellular region);GO:0005604(basement membrane);GO:0005615(extracellular space);GO:0005796(Golgi lumen);GO:0005886(plasma membrane);GO:0005925(focal adhesion);GO:0006629(lipid metabolic process);GO:0006898(receptor-mediated endocytosis);GO:0006954(inflammatory respo…	04512(ECM-receptor interaction);05161(Hepatitis B);05205(Proteoglycans in cancer);05205(Proteoglycans in cancer)	NA	NA	heparan sulfate proteoglycan 2 [Source:HGNC Symbol;Acc:HGNC:5273]	UTR3	-1.63	0.00239883	-0.344	down	1.0081	0.0116409	0.449228	0.831139	up	no	13.8127	15.3248	15.0187	13.8846
chr1	22030242	22031021	780	ENSG00000285752	ENST00000649486	NA	NA	NA	NA	NA	NA	ncRNA_exonic	-1.74	0.0017378	0.467	up	1	0	1	1	no	no	NA	NA	NA	NA
chr1	23313571	23318651	5081	ENSG00000125944	ENST00000302271	HNRNPR	GO:0000398(mRNA splicing, via spliceosome);GO:0003676(nucleic acid binding);GO:0003723(RNA binding);GO:0003729(mRNA binding);GO:0005515(protein binding);GO:0005634(nucleus);GO:0005654(nucleoplasm);GO:0005681(spliceosomal complex);GO:0005737(cytoplasm);GO:0005783(endoplasmic reticulum);GO:0006397(mRNA processing);GO:0008380(RNA splicing);GO:0043231(intracellular membrane-bounded organelle);GO:0071…	NA	NA	NA	heterogeneous nuclear ribonucleoprotein R [Source:HGNC Symbol;Acc:HGNC:5047]	exonic	-3.35	1.90546e-05	0.296	up	0.77195	-0.373421	0.0157208	0.43601	down	no	11.9549	14.7013	15.5878	18.9432
chr1	23333546	23338139	4594	ENSG00000125944	ENST00000302271	HNRNPR	GO:0000398(mRNA splicing, via spliceosome);GO:0003676(nucleic acid binding);GO:0003723(RNA binding);GO:0003729(mRNA binding);GO:0005515(protein binding);GO:0005634(nucleus);GO:0005654(nucleoplasm);GO:0005681(spliceosomal complex);GO:0005737(cytoplasm);GO:0005783(endoplasmic reticulum);GO:0006397(mRNA processing);GO:0008380(RNA splicing);GO:0043231(intracellular membrane-bounded organelle);GO:0071…	NA	NA	NA	heterogeneous nuclear ribonucleoprotein R [Source:HGNC Symbol;Acc:HGNC:5047]	exonic	-2.82	8.12831e-05	0.255	up	0.77195	-0.373421	0.0157208	0.43601	down	no	11.9549	14.7013	15.5878	18.9432
chr1	23340876	23344336	3461	ENSG00000125944	ENST00000476451	HNRNPR	GO:0000398(mRNA splicing, via spliceosome);GO:0003676(nucleic acid binding);GO:0003723(RNA binding);GO:0003729(mRNA binding);GO:0005515(protein binding);GO:0005634(nucleus);GO:0005654(nucleoplasm);GO:0005681(spliceosomal complex);GO:0005737(cytoplasm);GO:0005783(endoplasmic reticulum);GO:0006397(mRNA processing);GO:0008380(RNA splicing);GO:0043231(intracellular membrane-bounded organelle);GO:0071…	NA	NA	NA	heterogeneous nuclear ribonucleoprotein R [Source:HGNC Symbol;Acc:HGNC:5047]	UTR5	-1.53	0.00331131	-0.319	down	0.77195	-0.373421	0.0157208	0.43601	down	no	11.9549	14.7013	15.5878	18.9432
chr1	23509541	23519141	9601	ENSG00000007968	ENST00000361729	E2F2	GO:0000785(chromatin);GO:0000977(RNA polymerase II transcription regulatory region sequence-specific DNA binding);GO:0000978(RNA polymerase II cis-regulatory region sequence-specific DNA binding);GO:0000981(DNA-binding transcription factor activity, RNA polymerase II-specific);GO:0000987(cis-regulatory region sequence-specific DNA binding);GO:0001228(DNA-binding transcription activator activity, …	01522(Endocrine resistance);04110(Cell cycle);04218(Cellular senescence);04934(Cushing syndrome);05160(Hepatitis C);05161(Hepatitis B);05163(Human cytomegalovirus infection);05166(Human T-cell leukemia virus 1 infection);05167(Kaposi sarcoma-associated herpesvirus infection);05169(Epstein-Barr virus infection);05200(Pathways in cancer);05206(MicroRNAs in cancer);05212(Pancreatic cancer);05214(Gli…	NA	NA	E2F transcription factor 2 [Source:HGNC Symbol;Acc:HGNC:3114]	UTR3	-0.728	0.0457088	-0.148	down	1.0407	0.0575509	0.310414	0.769662	up	no	9.3678	9.13657	9.00154	8.7792
chr1	23801884	23803686	1803	ENSG00000117305	ENST00000235958	HMGCL	GO:0000287(magnesium ion binding);GO:0003824(catalytic activity);GO:0004419(hydroxymethylglutaryl-CoA lyase activity);GO:0005198(structural molecule activity);GO:0005739(mitochondrion);GO:0005759(mitochondrial matrix);GO:0005777(peroxisome);GO:0005782(peroxisomal matrix);GO:0005829(cytosol);GO:0006552(leucine catabolic process);GO:0006629(lipid metabolic process);GO:0007005(mitochondrion organiza…	00072(Synthesis and degradation of ketone bodies);00280(Valine, leucine and isoleucine degradation);00650(Butanoate metabolism);01100(Metabolic pathways);04146(Peroxisome);04146(Peroxisome)	K01640	EC:4.1.3.4	3-hydroxy-3-methylglutaryl-CoA lyase [Source:HGNC Symbol;Acc:HGNC:5005]	UTR3	-1	0.017378	-0.228	down	1.00535	0.00769518	0.692517	0.922715	up	no	3.29315	2.93761	3.38288	2.81473
chr1	24056034	24056663	630	ENSG00000142661	ENST00000338909	MYOM3	GO:0005515(protein binding);GO:0005737(cytoplasm);GO:0006936(muscle contraction);GO:0031430(M band);GO:0042802(identical protein binding);GO:0042803(protein homodimerization activity);GO:0051015(actin filament binding);GO:0051015(actin filament binding)	NA	NA	NA	myomesin 3 [Source:HGNC Symbol;Acc:HGNC:26679]	UTR3	-1.46	0.0040738	0.918	up	0.784133	-0.35083	0.201228	0.70608	down	no	1.00539	1.1685	1.44138	1.33096
chr1	24901449	24902493	1045	ENSG00000020633	ENST00000308873	RUNX3	GO:0000122(negative regulation of transcription by RNA polymerase II);GO:0000785(chromatin);GO:0000977(RNA polymerase II transcription regulatory region sequence-specific DNA binding);GO:0000978(RNA polymerase II cis-regulatory region sequence-specific DNA binding);GO:0000981(DNA-binding transcription factor activity, RNA polymerase II-specific);GO:0001222(transcription corepressor binding);GO:00…	04658(Th1 and Th2 cell differentiation);05169(Epstein-Barr virus infection)	NA	NA	RUNX family transcription factor 3 [Source:HGNC Symbol;Acc:HGNC:10473]	UTR3	-2.72	0.000104713	-0.345	down	1.03806	0.0538924	0.359798	0.789493	up	no	9.93039	9.00999	9.41128	8.83464
chr1	25242338	25243691	1354	ENSG00000117616	ENST00000473314	RSRP1	GO:0005515(protein binding);GO:0005515(protein binding)	NA	NA	NA	arginine and serine rich protein 1 [Source:HGNC Symbol;Acc:HGNC:25234]	UTR3	-0.706	0.0489779	0.412	up	0.881852	-0.181392	0.693147	0.922715	down	no	0.911189	0.946645	0.885433	1.22131
chr1	25831971	25834146	2176	ENSG00000127423	ENST00000374298	AUNIP	GO:0000724(double-strand break repair via homologous recombination);GO:0000922(spindle pole);GO:0003677(DNA binding);GO:0003684(damaged DNA binding);GO:0005515(protein binding);GO:0005634(nucleus);GO:0005694(chromosome);GO:0005737(cytoplasm);GO:0005813(centrosome);GO:0005815(microtubule organizing center);GO:0005856(cytoskeleton);GO:0006281(DNA repair);GO:0006974(cellular response to DNA damage s…	NA	NA	NA	aurora kinase A and ninein interacting protein [Source:HGNC Symbol;Acc:HGNC:28363]	UTR3	-1.15	0.0107152	-0.326	down	0.942925	-0.084785	0.929622	0.985419	down	no	8.37809	9.32841	8.99794	9.78034
chr1	25834858	25859399	24542	ENSG00000127423	ENST00000374298	AUNIP	GO:0000724(double-strand break repair via homologous recombination);GO:0000922(spindle pole);GO:0003677(DNA binding);GO:0003684(damaged DNA binding);GO:0005515(protein binding);GO:0005634(nucleus);GO:0005694(chromosome);GO:0005737(cytoplasm);GO:0005813(centrosome);GO:0005815(microtubule organizing center);GO:0005856(cytoskeleton);GO:0006281(DNA repair);GO:0006974(cellular response to DNA damage s…	NA	NA	NA	aurora kinase A and ninein interacting protein [Source:HGNC Symbol;Acc:HGNC:28363]	UTR3	-1.38	0.00512861	-0.162	down	0.942925	-0.084785	0.929622	0.985419	down	no	8.37809	9.32841	8.99794	9.78034
chr1	25861483	25861811	329	ENSG00000182749	ENST00000374296	PAQR7	GO:0003707(nuclear steroid receptor activity);GO:0005496(steroid binding);GO:0005515(protein binding);GO:0005886(plasma membrane);GO:0008289(lipid binding);GO:0016020(membrane);GO:0016021(integral component of membrane);GO:0030154(cell differentiation);GO:0038023(signaling receptor activity);GO:0043401(steroid hormone mediated signaling pathway);GO:0048477(oogenesis);GO:0048545(response to steroi…	NA	NA	NA	progestin and adipoQ receptor family member 7 [Source:HGNC Symbol;Acc:HGNC:23146]	UTR3	-1.75	0.00169824	-0.624	down	1.00992	0.0142386	0.69454	0.922715	up	no	4.12212	3.66166	4.08216	3.62517
chr1	25892587	25900305	7719	ENSG00000117632	ENST00000399728	STMN1	GO:0000281(mitotic cytokinesis);GO:0005515(protein binding);GO:0005737(cytoplasm);GO:0005829(cytosol);GO:0005856(cytoskeleton);GO:0005874(microtubule);GO:0007019(microtubule depolymerization);GO:0007052(mitotic spindle organization);GO:0007165(signal transduction);GO:0007399(nervous system development);GO:0007409(axonogenesis);GO:0009615(response to virus);GO:0015631(tubulin binding);GO:0016020(m…	04010(MAPK signaling pathway);05206(MicroRNAs in cancer);05206(MicroRNAs in cancer)	NA	NA	stathmin 1 [Source:HGNC Symbol;Acc:HGNC:6510]	UTR3	-0.79	0.0363078	-0.697	down	1.02657	0.0378298	0.301103	0.76544	up	no	30.5427	34.7245	31.6014	31.9767
chr1	25903612	25905102	1491	ENSG00000117632	ENST00000357865	STMN1	GO:0000281(mitotic cytokinesis);GO:0005515(protein binding);GO:0005737(cytoplasm);GO:0005829(cytosol);GO:0005856(cytoskeleton);GO:0005874(microtubule);GO:0007019(microtubule depolymerization);GO:0007052(mitotic spindle organization);GO:0007165(signal transduction);GO:0007399(nervous system development);GO:0007409(axonogenesis);GO:0009615(response to virus);GO:0015631(tubulin binding);GO:0016020(m…	04010(MAPK signaling pathway);05206(MicroRNAs in cancer);05206(MicroRNAs in cancer)	NA	NA	stathmin 1 [Source:HGNC Symbol;Acc:HGNC:6510]	UTR5	-1.12	0.011749	-0.108	down	1.02657	0.0378298	0.301103	0.76544	up	no	30.5427	34.7245	31.6014	31.9767
chr1	26170374	26170967	594	ENSG00000236782	ENST00000407889	NA	NA	NA	NA	NA	NA	UTR3	-3.76	6.16595e-06	-0.287	down	1	0	1	1	no	no	NA	NA	NA	NA
chr1	26281327	26281567	241	ENSG00000158062	ENST00000314675	UBXN11	GO:0005515(protein binding);GO:0005737(cytoplasm);GO:0005829(cytosol);GO:0005856(cytoskeleton);GO:0043130(ubiquitin binding);GO:0043161(proteasome-mediated ubiquitin-dependent protein catabolic process);GO:0043161(proteasome-mediated ubiquitin-dependent protein catabolic process)	NA	NA	NA	UBX domain protein 11 [Source:HGNC Symbol;Acc:HGNC:30600]	UTR3	-3.79	5.62341e-06	-0.345	down	1.07101	0.0989713	0.290118	0.760273	up	no	6.84066	6.66978	6.88924	5.72544
chr1	26282253	26282433	181	ENSG00000158062	ENST00000314675	UBXN11	GO:0005515(protein binding);GO:0005737(cytoplasm);GO:0005829(cytosol);GO:0005856(cytoskeleton);GO:0043130(ubiquitin binding);GO:0043161(proteasome-mediated ubiquitin-dependent protein catabolic process);GO:0043161(proteasome-mediated ubiquitin-dependent protein catabolic process)	NA	NA	NA	UBX domain protein 11 [Source:HGNC Symbol;Acc:HGNC:30600]	UTR3	-0.982	0.0186209	-0.73	down	1.07101	0.0989713	0.290118	0.760273	up	no	6.84066	6.66978	6.88924	5.72544
chr1	26345151	26354543	9393	ENSG00000176092	ENST00000308182	CRYBG2	GO:0030246(carbohydrate binding);GO:0030246(carbohydrate binding)	NA	NA	NA	crystallin beta-gamma domain containing 2 [Source:HGNC Symbol;Acc:HGNC:17295]	UTR5	-6.53	4.36516e-09	-0.44	down	1.11627	0.158687	0.157014	0.666622	up	no	7.39817	5.51224	5.79718	5.76848
chr1	26693056	26693176	121	ENSG00000260063	ENST00000569378	ENSG00000260063	NA	NA	NA	NA	novel transcript, antisense to ARID1A	ncRNA_exonic	-1.03	0.0158489	-5.39	down	0.96852	-0.0461457	1	1	down	no	0.145659	0.11518	0.024961	0.244356
chr1	26877866	26878046	181	ENSG00000142751	ENST00000374135	GPN2	GO:0000166(nucleotide binding);GO:0003674(molecular_function);GO:0003924(GTPase activity);GO:0005515(protein binding);GO:0005525(GTP binding);GO:0005575(cellular_component);GO:0008150(biological_process);GO:0016787(hydrolase activity);GO:0016787(hydrolase activity)	NA	NA	NA	GPN-loop GTPase 2 [Source:HGNC Symbol;Acc:HGNC:25513]	UTR3	-0.86	0.0281838	3.23	up	0.969502	-0.0446845	0.854945	0.966947	down	no	6.9747	5.92172	6.68974	6.61238
chr1	26879361	26884161	4801	ENSG00000142751	ENST00000374133	GPN2	GO:0000166(nucleotide binding);GO:0003674(molecular_function);GO:0003924(GTPase activity);GO:0005515(protein binding);GO:0005525(GTP binding);GO:0005575(cellular_component);GO:0008150(biological_process);GO:0016787(hydrolase activity);GO:0016787(hydrolase activity)	NA	NA	NA	GPN-loop GTPase 2 [Source:HGNC Symbol;Acc:HGNC:25513]	UTR3	-0.906	0.0239883	0.216	up	0.969502	-0.0446845	0.854945	0.966947	down	no	6.9747	5.92172	6.68974	6.61238
chr1	26889004	26889924	921	ENSG00000142751	ENST00000374135	GPN2	GO:0000166(nucleotide binding);GO:0003674(molecular_function);GO:0003924(GTPase activity);GO:0005515(protein binding);GO:0005525(GTP binding);GO:0005575(cellular_component);GO:0008150(biological_process);GO:0016787(hydrolase activity);GO:0016787(hydrolase activity)	NA	NA	NA	GPN-loop GTPase 2 [Source:HGNC Symbol;Acc:HGNC:25513]	exonic	-1.71	0.00190546	-0.42	down	0.969502	-0.0446845	0.854945	0.966947	down	no	6.9747	5.92172	6.68974	6.61238
chr1	26890487	26890933	447	ENSG00000198746	ENST00000361720	GPATCH3	GO:0003676(nucleic acid binding);GO:0005515(protein binding);GO:0005634(nucleus);GO:0005654(nucleoplasm);GO:0005737(cytoplasm);GO:0005829(cytosol);GO:0032480(negative regulation of type I interferon production);GO:0039536(negative regulation of RIG-I signaling pathway);GO:0045893(positive regulation of DNA-templated transcription);GO:0045893(positive regulation of DNA-templated transcription)	NA	NA	NA	G-patch domain containing 3 [Source:HGNC Symbol;Acc:HGNC:25720]	UTR3	-3.73	6.76083e-06	-0.624	down	1.13396	0.18137	0.0991052	0.600399	up	no	12.0542	12.5902	10.7821	10.951
chr1	26892870	26900141	7272	ENSG00000198746	ENST00000450844	GPATCH3	GO:0003676(nucleic acid binding);GO:0005515(protein binding);GO:0005634(nucleus);GO:0005654(nucleoplasm);GO:0005737(cytoplasm);GO:0005829(cytosol);GO:0032480(negative regulation of type I interferon production);GO:0039536(negative regulation of RIG-I signaling pathway);GO:0045893(positive regulation of DNA-templated transcription);GO:0045893(positive regulation of DNA-templated transcription)	NA	NA	NA	G-patch domain containing 3 [Source:HGNC Symbol;Acc:HGNC:25720]	UTR5	-1.44	0.0042658	-0.2	down	1.13396	0.18137	0.0991052	0.600399	up	no	12.0542	12.5902	10.7821	10.951
chr1	27005019	27012523	7505	ENSG00000158246	ENST00000289166	TENT5B	GO:0004652(polynucleotide adenylyltransferase activity);GO:0005515(protein binding);GO:0005634(nucleus);GO:0005737(cytoplasm);GO:0008285(negative regulation of cell population proliferation);GO:0016740(transferase activity);GO:0016779(nucleotidyltransferase activity);GO:0043066(negative regulation of apoptotic process);GO:0045727(positive regulation of translation);GO:0045786(negative regulation …	NA	NA	NA	terminal nucleotidyltransferase 5B [Source:HGNC Symbol;Acc:HGNC:28273]	UTR3	-11.7	1e-14	-0.364	down	1.15833	0.212046	0.0713109	0.557347	up	no	14.333	12.6132	11.8634	11.3996
chr1	27099441	27099682	242	ENSG00000090020	ENST00000263980	SLC9A1	GO:0002026(regulation of the force of heart contraction);GO:0005515(protein binding);GO:0005516(calmodulin binding);GO:0005546(phosphatidylinositol-4,5-bisphosphate binding);GO:0005654(nucleoplasm);GO:0005737(cytoplasm);GO:0005739(mitochondrion);GO:0005783(endoplasmic reticulum);GO:0005789(endoplasmic reticulum membrane);GO:0005886(plasma membrane);GO:0005887(integral component of plasma membrane…	04024(cAMP signaling pathway);04260(Cardiac muscle contraction);04261(Adrenergic signaling in cardiomyocytes);04371(Apelin signaling pathway);04810(Regulation of actin cytoskeleton);04919(Thyroid hormone signaling pathway);04970(Salivary secretion);04971(Gastric acid secretion);04972(Pancreatic secretion);04976(Bile secretion);05205(Proteoglycans in cancer);05205(Proteoglycans in cancer)	NA	NA	solute carrier family 9 member A1 [Source:HGNC Symbol;Acc:HGNC:11071]	UTR3	-0.763	0.0398107	-0.356	down	1.12107	0.164876	0.0732343	0.56264	up	no	7.27409	7.57943	6.7769	6.47251
chr1	27355183	27355682	500	ENSG00000142733	ENST00000357582	MAP3K6	GO:0000165(MAPK cascade);GO:0000166(nucleotide binding);GO:0000287(magnesium ion binding);GO:0004672(protein kinase activity);GO:0004674(protein serine/threonine kinase activity);GO:0004709(MAP kinase kinase kinase activity);GO:0004712(protein serine/threonine/tyrosine kinase activity);GO:0005524(ATP binding);GO:0006468(protein phosphorylation);GO:0007165(signal transduction);GO:0016301(kinase ac…	04010(MAPK signaling pathway);04010(MAPK signaling pathway)	K04425	EC:2.7.11.25	mitogen-activated protein kinase kinase kinase 6 [Source:HGNC Symbol;Acc:HGNC:6858]	UTR3	-0.785	0.0371535	-0.286	down	1.19591	0.258108	0.0388472	0.515854	up	no	5.40964	4.92758	4.44394	4.19988
chr1	27404229	27404379	151	ENSG00000158195	ENST00000618852	WASF2	GO:0001525(angiogenesis);GO:0001667(ameboidal-type cell migration);GO:0001726(ruffle);GO:0003779(actin binding);GO:0005515(protein binding);GO:0005737(cytoplasm);GO:0005769(early endosome);GO:0005829(cytosol);GO:0005856(cytoskeleton);GO:0005886(plasma membrane);GO:0005911(cell-cell junction);GO:0006897(endocytosis);GO:0007188(adenylate cyclase-modulating G protein-coupled receptor signaling pathw…	04520(Adherens junction);04666(Fc gamma R-mediated phagocytosis);04810(Regulation of actin cytoskeleton);05100(Bacterial invasion of epithelial cells);05130(Pathogenic Escherichia coli infection);05131(Shigellosis);05135(Yersinia infection);05231(Choline metabolism in cancer)	NA	NA	WASP family member 2 [Source:HGNC Symbol;Acc:HGNC:12733]	UTR3	-0.787	0.0363078	-0.18	down	0.95927	-0.0599908	0.91414	0.981939	down	no	74.0161	68.8623	76.9524	71.9925
chr1	27409849	27410059	211	ENSG00000158195	ENST00000618852	WASF2	GO:0001525(angiogenesis);GO:0001667(ameboidal-type cell migration);GO:0001726(ruffle);GO:0003779(actin binding);GO:0005515(protein binding);GO:0005737(cytoplasm);GO:0005769(early endosome);GO:0005829(cytosol);GO:0005856(cytoskeleton);GO:0005886(plasma membrane);GO:0005911(cell-cell junction);GO:0006897(endocytosis);GO:0007188(adenylate cyclase-modulating G protein-coupled receptor signaling pathw…	04520(Adherens junction);04666(Fc gamma R-mediated phagocytosis);04810(Regulation of actin cytoskeleton);05100(Bacterial invasion of epithelial cells);05130(Pathogenic Escherichia coli infection);05131(Shigellosis);05135(Yersinia infection);05231(Choline metabolism in cancer)	NA	NA	WASP family member 2 [Source:HGNC Symbol;Acc:HGNC:12733]	exonic	-0.906	0.0239883	-0.131	down	0.95927	-0.0599908	0.91414	0.981939	down	no	74.0161	68.8623	76.9524	71.9925
chr1	27414857	27416029	1173	ENSG00000158195	ENST00000536657	WASF2	GO:0001525(angiogenesis);GO:0001667(ameboidal-type cell migration);GO:0001726(ruffle);GO:0003779(actin binding);GO:0005515(protein binding);GO:0005737(cytoplasm);GO:0005769(early endosome);GO:0005829(cytosol);GO:0005856(cytoskeleton);GO:0005886(plasma membrane);GO:0005911(cell-cell junction);GO:0006897(endocytosis);GO:0007188(adenylate cyclase-modulating G protein-coupled receptor signaling pathw…	04520(Adherens junction);04666(Fc gamma R-mediated phagocytosis);04810(Regulation of actin cytoskeleton);05100(Bacterial invasion of epithelial cells);05130(Pathogenic Escherichia coli infection);05131(Shigellosis);05135(Yersinia infection);05231(Choline metabolism in cancer)	NA	NA	WASP family member 2 [Source:HGNC Symbol;Acc:HGNC:12733]	exonic	-5.33	9.54993e-08	0.338	up	0.95927	-0.0599908	0.91414	0.981939	down	no	74.0161	68.8623	76.9524	71.9925
chr1	27550781	27551860	1080	ENSG00000126705	ENST00000247087	AHDC1	GO:0003677(DNA binding);GO:0005515(protein binding);GO:0005515(protein binding)	NA	NA	NA	AT-hook DNA binding motif containing 1 [Source:HGNC Symbol;Acc:HGNC:25230]	exonic	-6.92	1.58489e-09	-0.782	down	1.01177	0.01688	0.546915	0.867811	up	no	3.93797	3.86733	3.64598	4.06853
chr1	28210549	28233029	22481	ENSG00000126698	ENST00000263697	DNAJC8	GO:0005515(protein binding);GO:0005634(nucleus);GO:0005654(nucleoplasm);GO:0005829(cytosol);GO:0030544(Hsp70 protein binding);GO:0045171(intercellular bridge);GO:0045171(intercellular bridge)	NA	NA	NA	DnaJ heat shock protein family (Hsp40) member C8 [Source:HGNC Symbol;Acc:HGNC:15470]	UTR5	-1.38	0.00512861	-0.226	down	1.00326	0.00469779	0.501783	0.8484	up	no	33.0655	37.7594	35.1661	35.4286
chr1	28642691	28643082	392	ENSG00000120656	ENST00000263974	TAF12	GO:0000124(SAGA complex);GO:0003677(DNA binding);GO:0003713(transcription coactivator activity);GO:0005515(protein binding);GO:0005634(nucleus);GO:0005654(nucleoplasm);GO:0005669(transcription factor TFIID complex);GO:0006282(regulation of DNA repair);GO:0006352(DNA-templated transcription initiation);GO:0006355(regulation of DNA-templated transcription);GO:0006357(regulation of transcription by …	03022(Basal transcription factors);03022(Basal transcription factors)	NA	NA	TATA-box binding protein associated factor 12 [Source:HGNC Symbol;Acc:HGNC:11545]	UTR5	-0.772	0.0389045	-1.29	down	0.908916	-0.137781	0.762991	0.943299	down	no	1.36498	1.43646	1.45745	1.62472
chr1	28736930	28737049	120	ENSG00000289291	ENST00000691740	ENSG00000289291	NA	NA	NA	NA	novel transcript, antisense to YTHDF2	ncRNA_exonic	-1.01	0.0169824	-1.04	down	2.26622	1.18029	1	1	up	no	0.16123	0.084249	0.083234	0.025087
chr1	29120296	29123903	3608	ENSG00000253304	ENST00000420504	TMEM200B	GO:0016020(membrane);GO:0016021(integral component of membrane);GO:0016021(integral component of membrane)	NA	NA	NA	transmembrane protein 200B [Source:HGNC Symbol;Acc:HGNC:33785]	UTR3	-1.88	0.00114815	-0.401	down	1.11284	0.154249	0.381492	0.798776	up	no	3.53303	2.92367	3.12258	2.67942
chr1	29193166	29194006	841	ENSG00000116353	ENST00000263702	MECR	GO:0005634(nucleus);GO:0005737(cytoplasm);GO:0005739(mitochondrion);GO:0005759(mitochondrial matrix);GO:0006629(lipid metabolic process);GO:0006631(fatty acid metabolic process);GO:0006633(fatty acid biosynthetic process);GO:0016491(oxidoreductase activity);GO:0019166(trans-2-enoyl-CoA reductase (NADPH) activity);GO:0019166(trans-2-enoyl-CoA reductase (NADPH) activity)	00061(Fatty acid biosynthesis);00062(Fatty acid elongation);01100(Metabolic pathways);01212(Fatty acid metabolism);01212(Fatty acid metabolism)	K07512	EC:1.3.1.38	mitochondrial trans-2-enoyl-CoA reductase [Source:HGNC Symbol;Acc:HGNC:19691]	UTR3	-3.27	2.34423e-05	-0.797	down	1.09497	0.130893	0.270642	0.748522	up	no	4.91807	4.83353	4.61212	4.29369
chr1	30995064	31061783	66720	ENSG00000134644	ENST00000257075	PUM1	GO:0000932(P-body);GO:0003723(RNA binding);GO:0003729(mRNA binding);GO:0003730(mRNA 3'-UTR binding);GO:0005515(protein binding);GO:0005654(nucleoplasm);GO:0005737(cytoplasm);GO:0005829(cytosol);GO:0006417(regulation of translation);GO:0007283(spermatogenesis);GO:0008344(adult locomotory behavior);GO:0010494(cytoplasmic stress granule);GO:0010608(post-transcriptional regulation of gene expression)…	05017(Spinocerebellar ataxia);05017(Spinocerebellar ataxia)	NA	NA	pumilio RNA binding family member 1 [Source:HGNC Symbol;Acc:HGNC:14957]	UTR5	-2.22	0.000436516	-0.28	down	0.772658	-0.372098	0.0220581	0.467731	down	no	6.17343	7.86434	8.8325	9.33564
chr1	31727116	31727776	661	ENSG00000121753	ENST00000373655	ADGRB2	GO:0004888(transmembrane signaling receptor activity);GO:0004930(G protein-coupled receptor activity);GO:0005515(protein binding);GO:0005886(plasma membrane);GO:0005887(integral component of plasma membrane);GO:0007165(signal transduction);GO:0007166(cell surface receptor signaling pathway);GO:0007186(G protein-coupled receptor signaling pathway);GO:0007189(adenylate cyclase-activating G protein-…	NA	NA	NA	adhesion G protein-coupled receptor B2 [Source:HGNC Symbol;Acc:HGNC:944]	UTR3	-3.27	2.34423e-05	-0.524	down	1.06922	0.0965608	0.286228	0.759063	up	no	5.2976	4.8552	5.26182	4.23368
chr1	32216164	32216908	745	ENSG00000160055	ENST00000373593	TMEM234	GO:0005515(protein binding);GO:0016020(membrane);GO:0016021(integral component of membrane);GO:0016021(integral component of membrane)	NA	NA	NA	transmembrane protein 234 [Source:HGNC Symbol;Acc:HGNC:28837]	UTR3	-3.52	1.20226e-05	-0.57	down	1.10837	0.148445	0.407297	0.810868	up	no	1.96831	1.94739	1.60488	1.92796
chr1	32334462	32336144	1683	ENSG00000175130	ENST00000329421	MARCKSL1	GO:0003779(actin binding);GO:0005515(protein binding);GO:0005516(calmodulin binding);GO:0005737(cytoplasm);GO:0005856(cytoskeleton);GO:0005886(plasma membrane);GO:0007015(actin filament organization);GO:0007417(central nervous system development);GO:0008283(cell population proliferation);GO:0008284(positive regulation of cell population proliferation);GO:0016020(membrane);GO:0051015(actin filamen…	04666(Fc gamma R-mediated phagocytosis);05140(Leishmaniasis)	NA	NA	MARCKS like 1 [Source:HGNC Symbol;Acc:HGNC:7142]	UTR3	-3.15	3.31131e-05	-0.126	down	1.08079	0.11209	0.0931895	0.5923	up	no	92.1239	88.4164	84.2733	82.771
chr1	32365081	32365502	422	ENSG00000160058	ENST00000341071	BSDC1	GO:0005515(protein binding);GO:0005737(cytoplasm);GO:0005737(cytoplasm)	NA	NA	NA	BSD domain containing 1 [Source:HGNC Symbol;Acc:HGNC:25501]	UTR3	-0.831	0.030903	0.394	up	1.01744	0.0249422	0.460442	0.832962	up	no	7.67959	7.63602	7.88423	7.16887
chr1	32366280	32366820	541	ENSG00000160058	ENST00000341071	BSDC1	GO:0005515(protein binding);GO:0005737(cytoplasm);GO:0005737(cytoplasm)	NA	NA	NA	BSD domain containing 1 [Source:HGNC Symbol;Acc:HGNC:25501]	UTR3	-1.16	0.0104713	-0.204	down	1.01744	0.0249422	0.460442	0.832962	up	no	7.67959	7.63602	7.88423	7.16887
chr1	32368406	32376668	8263	ENSG00000160058	ENST00000373520	BSDC1	GO:0005515(protein binding);GO:0005737(cytoplasm);GO:0005737(cytoplasm)	NA	NA	NA	BSD domain containing 1 [Source:HGNC Symbol;Acc:HGNC:25501]	UTR3	-1.68	0.0020893	-0.294	down	1.01744	0.0249422	0.460442	0.832962	up	no	7.67959	7.63602	7.88423	7.16887
chr1	32386827	32393742	6916	ENSG00000160058	ENST00000341071	BSDC1	GO:0005515(protein binding);GO:0005737(cytoplasm);GO:0005737(cytoplasm)	NA	NA	NA	BSD domain containing 1 [Source:HGNC Symbol;Acc:HGNC:25501]	exonic	-1.36	0.00562341	-0.564	down	1.01744	0.0249422	0.460442	0.832962	up	no	7.67959	7.63602	7.88423	7.16887
chr1	32633694	32634277	584	ENSG00000176261	ENST00000373501	ZBTB8OS	GO:0005515(protein binding);GO:0005634(nucleus);GO:0005654(nucleoplasm);GO:0005737(cytoplasm);GO:0006388(tRNA splicing, via endonucleolytic cleavage and ligation);GO:0008033(tRNA processing);GO:0046872(metal ion binding);GO:0072669(tRNA-splicing ligase complex);GO:0072669(tRNA-splicing ligase complex)	NA	NA	NA	zinc finger and BTB domain containing 8 opposite strand [Source:HGNC Symbol;Acc:HGNC:24094]	exonic	-1.49	0.00371535	0.397	up	0.841762	-0.248515	0.447448	0.830946	down	no	2.42528	2.43776	2.70013	3.07708
chr1	32680679	32681037	359	ENSG00000162520	ENST00000409190	SYNC	GO:0005515(protein binding);GO:0005737(cytoplasm);GO:0005829(cytosol);GO:0005882(intermediate filament);GO:0030018(Z disc);GO:0031594(neuromuscular junction);GO:0042383(sarcolemma);GO:0045103(intermediate filament-based process);GO:0048471(perinuclear region of cytoplasm);GO:0048471(perinuclear region of cytoplasm)	NA	NA	NA	syncoilin, intermediate filament protein [Source:HGNC Symbol;Acc:HGNC:28897]	UTR3	-1.39	0.00501187	-0.841	down	0.810468	-0.303173	0.314264	0.769662	down	no	2.01023	2.48458	2.57257	2.97337
chr1	32780055	32780446	392	ENSG00000134684	ENST00000674629	YARS1	GO:0000049(tRNA binding);GO:0000166(nucleotide binding);GO:0003723(RNA binding);GO:0004812(aminoacyl-tRNA ligase activity);GO:0004831(tyrosine-tRNA ligase activity);GO:0005153(interleukin-8 receptor binding);GO:0005515(protein binding);GO:0005524(ATP binding);GO:0005615(extracellular space);GO:0005737(cytoplasm);GO:0005829(cytosol);GO:0006412(translation);GO:0006418(tRNA aminoacylation for protei…	00970(Aminoacyl-tRNA biosynthesis);00970(Aminoacyl-tRNA biosynthesis)	K01866	EC:6.1.1.1	tyrosyl-tRNA synthetase 1 [Source:HGNC Symbol;Acc:HGNC:12840]	UTR3	-12.8	6.30957e-16	0.348	up	0.916043	-0.126512	0.590258	0.885036	down	no	39.0078	38.6477	44.0455	40.7272
chr1	32782430	32782581	152	ENSG00000134684	ENST00000674629	YARS1	GO:0000049(tRNA binding);GO:0000166(nucleotide binding);GO:0003723(RNA binding);GO:0004812(aminoacyl-tRNA ligase activity);GO:0004831(tyrosine-tRNA ligase activity);GO:0005153(interleukin-8 receptor binding);GO:0005515(protein binding);GO:0005524(ATP binding);GO:0005615(extracellular space);GO:0005737(cytoplasm);GO:0005829(cytosol);GO:0006412(translation);GO:0006418(tRNA aminoacylation for protei…	00970(Aminoacyl-tRNA biosynthesis);00970(Aminoacyl-tRNA biosynthesis)	K01866	EC:6.1.1.1	tyrosyl-tRNA synthetase 1 [Source:HGNC Symbol;Acc:HGNC:12840]	UTR3	-1.74	0.00169824	0.18	up	0.916043	-0.126512	0.590258	0.885036	down	no	39.0078	38.6477	44.0455	40.7272
chr1	32894593	32894859	267	ENSG00000121900	ENST00000329151	TMEM54	GO:0003674(molecular_function);GO:0005515(protein binding);GO:0005575(cellular_component);GO:0008150(biological_process);GO:0016020(membrane);GO:0016021(integral component of membrane);GO:0016021(integral component of membrane)	NA	NA	NA	transmembrane protein 54 [Source:HGNC Symbol;Acc:HGNC:24143]	UTR3	-1.9	0.00107152	-0.288	down	1.17982	0.238561	0.0324067	0.502796	up	no	28.267	27.1049	21.4317	25.501
chr1	33010444	33010865	422	ENSG00000004455	ENST00000354858	AK2	GO:0000166(nucleotide binding);GO:0004017(adenylate kinase activity);GO:0004550(nucleoside diphosphate kinase activity);GO:0005515(protein binding);GO:0005524(ATP binding);GO:0005737(cytoplasm);GO:0005739(mitochondrion);GO:0005758(mitochondrial intermembrane space);GO:0006139(nucleobase-containing compound metabolic process);GO:0006172(ADP biosynthetic process);GO:0009117(nucleotide metabolic pro…	00230(Purine metabolism);00730(Thiamine metabolism);01100(Metabolic pathways);01240(Biosynthesis of cofactors);01240(Biosynthesis of cofactors)	K00939	EC:2.7.4.3	adenylate kinase 2 [Source:HGNC Symbol;Acc:HGNC:362]	UTR3	-1.27	0.00724436	0.121	up	0.971478	-0.0417466	0.787763	0.950225	down	no	15.9819	18.1211	17.3585	17.7457
chr1	33146803	33147491	689	ENSG00000116525	ENST00000291416	TRIM62	GO:0002376(immune system process);GO:0003713(transcription coactivator activity);GO:0004842(ubiquitin-protein transferase activity);GO:0005515(protein binding);GO:0005737(cytoplasm);GO:0005829(cytosol);GO:0008270(zinc ion binding);GO:0010719(negative regulation of epithelial to mesenchymal transition);GO:0016567(protein ubiquitination);GO:0016740(transferase activity);GO:0019076(viral release fro…	NA	K12030	EC:2.3.2.27	tripartite motif containing 62 [Source:HGNC Symbol;Acc:HGNC:25574]	UTR3	-1.02	0.0165959	-0.558	down	1.10487	0.143881	0.433416	0.825693	up	no	1.62488	1.51422	1.46117	1.37997
chr1	34855025	34856707	1683	ENSG00000163866	ENST00000417239	SMIM12	GO:0005515(protein binding);GO:0016020(membrane);GO:0016021(integral component of membrane);GO:0016021(integral component of membrane)	NA	NA	NA	small integral membrane protein 12 [Source:HGNC Symbol;Acc:HGNC:25154]	UTR3	-10.3	2.51189e-13	-0.292	down	1.14782	0.198895	0.0426854	0.519949	up	no	4.11393	4.61594	3.75482	3.85079
chr1	35713876	35714983	1108	ENSG00000142686	ENST00000270815	C1orf216	GO:0005515(protein binding);GO:0005515(protein binding)	NA	NA	NA	chromosome 1 open reading frame 216 [Source:HGNC Symbol;Acc:HGNC:26800]	UTR3	-0.801	0.0346737	0.142	up	0.919688	-0.120784	0.734733	0.934304	down	no	8.39291	8.99925	9.61607	9.29487
chr1	36136569	36137496	928	ENSG00000054116	ENST00000373162	TRAPPC3	GO:0000139(Golgi membrane);GO:0005515(protein binding);GO:0005737(cytoplasm);GO:0005783(endoplasmic reticulum);GO:0005794(Golgi apparatus);GO:0005829(cytosol);GO:0006888(endoplasmic reticulum to Golgi vesicle-mediated transport);GO:0006891(intra-Golgi vesicle-mediated transport);GO:0006901(vesicle coating);GO:0016192(vesicle-mediated transport);GO:0030008(TRAPP complex);GO:0033106(cis-Golgi netwo…	NA	NA	NA	trafficking protein particle complex subunit 3 [Source:HGNC Symbol;Acc:HGNC:19942]	UTR3	-8.82	1.25893e-11	-0.305	down	0.993536	-0.00935598	0.629247	0.899572	down	no	13.5126	13.8606	13.9568	13.5944
chr1	36140157	36140337	181	ENSG00000054116	ENST00000373162	TRAPPC3	GO:0000139(Golgi membrane);GO:0005515(protein binding);GO:0005737(cytoplasm);GO:0005783(endoplasmic reticulum);GO:0005794(Golgi apparatus);GO:0005829(cytosol);GO:0006888(endoplasmic reticulum to Golgi vesicle-mediated transport);GO:0006891(intra-Golgi vesicle-mediated transport);GO:0006901(vesicle coating);GO:0016192(vesicle-mediated transport);GO:0030008(TRAPP complex);GO:0033106(cis-Golgi netwo…	NA	NA	NA	trafficking protein particle complex subunit 3 [Source:HGNC Symbol;Acc:HGNC:19942]	UTR5	-0.975	0.0190546	0.342	up	0.993536	-0.00935598	0.629247	0.899572	down	no	13.5126	13.8606	13.9568	13.5944
chr1	36149176	36155904	6729	ENSG00000054116	ENST00000373162	TRAPPC3	GO:0000139(Golgi membrane);GO:0005515(protein binding);GO:0005737(cytoplasm);GO:0005783(endoplasmic reticulum);GO:0005794(Golgi apparatus);GO:0005829(cytosol);GO:0006888(endoplasmic reticulum to Golgi vesicle-mediated transport);GO:0006891(intra-Golgi vesicle-mediated transport);GO:0006901(vesicle coating);GO:0016192(vesicle-mediated transport);GO:0030008(TRAPP complex);GO:0033106(cis-Golgi netwo…	NA	NA	NA	trafficking protein particle complex subunit 3 [Source:HGNC Symbol;Acc:HGNC:19942]	UTR5	-1.91	0.00104713	0.927	up	0.993536	-0.00935598	0.629247	0.899572	down	no	13.5126	13.8606	13.9568	13.5944
chr1	36322029	36322562	534	ENSG00000142694	ENST00000270824	EVA1B	GO:0005515(protein binding);GO:0016020(membrane);GO:0016021(integral component of membrane)	NA	NA	NA	eva-1 homolog B [Source:HGNC Symbol;Acc:HGNC:25558]	UTR3	-0.707	0.0489779	-0.375	down	0.735073	-0.44404	0.384159	0.798911	down	no	1.41323	1.57186	2.77062	1.29032
chr1	36391237	36397908	6672	ENSG00000181817	ENST00000315732	LSM10	GO:0003723(RNA binding);GO:0005515(protein binding);GO:0005634(nucleus);GO:0005654(nucleoplasm);GO:0005683(U7 snRNP);GO:0006397(mRNA processing);GO:0006398(mRNA 3'-end processing by stem-loop binding and cleavage);GO:0008380(RNA splicing);GO:0015030(Cajal body);GO:0016604(nuclear body);GO:0071208(histone pre-mRNA DCP binding);GO:0071209(U7 snRNA binding);GO:0071254(cytoplasmic U snRNP body);GO:19…	NA	NA	NA	LSM10, U7 small nuclear RNA associated [Source:HGNC Symbol;Acc:HGNC:17562]	UTR3	-8.26	5.01187e-11	-0.227	down	1.06754	0.0942835	0.196385	0.702447	up	no	33.4784	33.257	31.8574	30.6562
chr1	37509283	37513683	4401	ENSG00000163875	ENST00000296214	MEAF6	GO:0000123(histone acetyltransferase complex);GO:0000775(chromosome, centromeric region);GO:0000776(kinetochore);GO:0000786(nucleosome);GO:0001558(regulation of cell growth);GO:0005515(protein binding);GO:0005634(nucleus);GO:0005654(nucleoplasm);GO:0005694(chromosome);GO:0005730(nucleolus);GO:0006275(regulation of DNA replication);GO:0006325(chromatin organization);GO:0006355(regulation of DNA-te…	NA	NA	NA	MYST/Esa1 associated factor 6 [Source:HGNC Symbol;Acc:HGNC:25674]	exonic	-1.46	0.0040738	0.287	up	0.836745	-0.25714	0.214333	0.714497	down	no	4.58873	4.69589	5.8238	5.27231
chr1	37857343	37859562	2220	ENSG00000188786	ENST00000373036	MTF1	GO:0000978(RNA polymerase II cis-regulatory region sequence-specific DNA binding);GO:0000981(DNA-binding transcription factor activity, RNA polymerase II-specific);GO:0000987(cis-regulatory region sequence-specific DNA binding);GO:0001228(DNA-binding transcription activator activity, RNA polymerase II-specific);GO:0003677(DNA binding);GO:0003700(DNA-binding transcription factor activity);GO:00055…	NA	NA	NA	metal regulatory transcription factor 1 [Source:HGNC Symbol;Acc:HGNC:7428]	UTR5	-0.816	0.0331131	-0.547	down	0.74007	-0.434267	0.113559	0.621284	down	no	1.02001	1.3615	1.50964	1.70831
chr1	37997038	37997398	361	ENSG00000183386	ENST00000373016	FHL3	GO:0001725(stress fiber);GO:0003712(transcription coregulator activity);GO:0003779(actin binding);GO:0005515(protein binding);GO:0005634(nucleus);GO:0005737(cytoplasm);GO:0005925(focal adhesion);GO:0006355(regulation of DNA-templated transcription);GO:0007517(muscle organ development);GO:0030018(Z disc);GO:0030036(actin cytoskeleton organization);GO:0046872(metal ion binding);GO:0046872(metal ion…	NA	NA	NA	four and a half LIM domains 3 [Source:HGNC Symbol;Acc:HGNC:3704]	UTR3	-2.1	0.000616595	-0.284	down	1.11492	0.156945	0.111492	0.616751	up	no	24.9739	22.9466	23.0686	19.9123
chr1	39567491	39568025	535	ENSG00000090621	ENST00000470443	PABPC4	GO:0003676(nucleic acid binding);GO:0003723(RNA binding);GO:0003729(mRNA binding);GO:0003730(mRNA 3'-UTR binding);GO:0005515(protein binding);GO:0005634(nucleus);GO:0005737(cytoplasm);GO:0005829(cytosol);GO:0006396(RNA processing);GO:0006401(RNA catabolic process);GO:0006412(translation);GO:0007596(blood coagulation);GO:0008143(poly(A) binding);GO:0008266(poly(U) RNA binding);GO:0010494(cytoplasm…	03013(RNA transport);03015(mRNA surveillance pathway);03018(RNA degradation);03018(RNA degradation)	NA	NA	poly(A) binding protein cytoplasmic 4 [Source:HGNC Symbol;Acc:HGNC:8557]	UTR3	-1.45	0.00416869	0.234	up	0.88193	-0.181264	0.274553	0.750212	down	no	18.3641	18.6166	20.6543	21.2773
chr1	39568773	39571105	2333	ENSG00000090621	ENST00000470443	PABPC4	GO:0003676(nucleic acid binding);GO:0003723(RNA binding);GO:0003729(mRNA binding);GO:0003730(mRNA 3'-UTR binding);GO:0005515(protein binding);GO:0005634(nucleus);GO:0005737(cytoplasm);GO:0005829(cytosol);GO:0006396(RNA processing);GO:0006401(RNA catabolic process);GO:0006412(translation);GO:0007596(blood coagulation);GO:0008143(poly(A) binding);GO:0008266(poly(U) RNA binding);GO:0010494(cytoplasm…	03013(RNA transport);03015(mRNA surveillance pathway);03018(RNA degradation);03018(RNA degradation)	NA	NA	poly(A) binding protein cytoplasmic 4 [Source:HGNC Symbol;Acc:HGNC:8557]	UTR3	-2.26	0.000398107	0.155	up	0.88193	-0.181264	0.274553	0.750212	down	no	18.3641	18.6166	20.6543	21.2773
chr1	39757750	39759250	1501	ENSG00000116985	ENST00000372827	BMP8B	GO:0001501(skeletal system development);GO:0001503(ossification);GO:0005125(cytokine activity);GO:0005576(extracellular region);GO:0005615(extracellular space);GO:0008083(growth factor activity);GO:0010862(positive regulation of pathway-restricted SMAD protein phosphorylation);GO:0030154(cell differentiation);GO:0030509(BMP signaling pathway);GO:0051216(cartilage development);GO:0060395(SMAD prot…	04060(Cytokine-cytokine receptor interaction);04350(TGF-beta signaling pathway);04390(Hippo signaling pathway);04714(Thermogenesis)	NA	NA	bone morphogenetic protein 8b [Source:HGNC Symbol;Acc:HGNC:1075]	UTR3	-0.848	0.0295121	-0.323	down	0.919587	-0.120943	0.846856	0.965569	down	no	1.65084	1.62018	2.00642	1.55063
chr1	39759519	39760119	601	ENSG00000116985	ENST00000372827	BMP8B	GO:0001501(skeletal system development);GO:0001503(ossification);GO:0005125(cytokine activity);GO:0005576(extracellular region);GO:0005615(extracellular space);GO:0008083(growth factor activity);GO:0010862(positive regulation of pathway-restricted SMAD protein phosphorylation);GO:0030154(cell differentiation);GO:0030509(BMP signaling pathway);GO:0051216(cartilage development);GO:0060395(SMAD prot…	04060(Cytokine-cytokine receptor interaction);04350(TGF-beta signaling pathway);04390(Hippo signaling pathway);04714(Thermogenesis)	NA	NA	bone morphogenetic protein 8b [Source:HGNC Symbol;Acc:HGNC:1075]	UTR3	-1.06	0.0141254	-0.577	down	0.919587	-0.120943	0.846856	0.965569	down	no	1.65084	1.62018	2.00642	1.55063
chr1	40861053	40862125	1073	ENSG00000179862	ENST00000372638	CITED4	GO:0003713(transcription coactivator activity);GO:0005634(nucleus);GO:0005654(nucleoplasm);GO:0005737(cytoplasm);GO:0006355(regulation of DNA-templated transcription);GO:0043627(response to estrogen);GO:0045893(positive regulation of DNA-templated transcription)	NA	NA	NA	Cbp/p300 interacting transactivator with Glu/Asp rich carboxy-terminal domain 4 [Source:HGNC Symbol;Acc:HGNC:18696]	UTR3	-15.7	6.30957e-19	-0.299	down	1.20383	0.26763	0.00593079	0.352819	up	no	54.0787	54.981	48.0032	42.5909
chr1	41510260	41511190	931	ENSG00000127124	ENST00000372583	HIVEP3	GO:0000978(RNA polymerase II cis-regulatory region sequence-specific DNA binding);GO:0000981(DNA-binding transcription factor activity, RNA polymerase II-specific);GO:0003677(DNA binding);GO:0005515(protein binding);GO:0005634(nucleus);GO:0005737(cytoplasm);GO:0006357(regulation of transcription by RNA polymerase II);GO:0035914(skeletal muscle cell differentiation);GO:0045893(positive regulation …	NA	NA	NA	HIVEP zinc finger 3 [Source:HGNC Symbol;Acc:HGNC:13561]	UTR3	-1.04	0.0154882	-0.817	down	1.23944	0.30969	0.0947429	0.594719	up	no	0.685697	0.697702	0.52746	0.588687
chr1	41581581	41582241	661	ENSG00000127124	ENST00000372583	HIVEP3	GO:0000978(RNA polymerase II cis-regulatory region sequence-specific DNA binding);GO:0000981(DNA-binding transcription factor activity, RNA polymerase II-specific);GO:0003677(DNA binding);GO:0005515(protein binding);GO:0005634(nucleus);GO:0005737(cytoplasm);GO:0006357(regulation of transcription by RNA polymerase II);GO:0035914(skeletal muscle cell differentiation);GO:0045893(positive regulation …	NA	NA	NA	HIVEP zinc finger 3 [Source:HGNC Symbol;Acc:HGNC:13561]	exonic	-0.976	0.0190546	-0.859	down	1.23944	0.30969	0.0947429	0.594719	up	no	0.685697	0.697702	0.52746	0.588687
chr1	42746334	42746934	601	ENSG00000117385	ENST00000236040	P3H1	GO:0003674(molecular_function);GO:0005506(iron ion binding);GO:0005515(protein binding);GO:0005518(collagen binding);GO:0005576(extracellular region);GO:0005737(cytoplasm);GO:0005783(endoplasmic reticulum);GO:0005788(endoplasmic reticulum lumen);GO:0006457(protein folding);GO:0008285(negative regulation of cell population proliferation);GO:0010976(positive regulation of neuron projection developm…	NA	K08134	EC:1.14.11.7	prolyl 3-hydroxylase 1 [Source:HGNC Symbol;Acc:HGNC:19316]	UTR3	-2.01	0.000794328	-0.255	down	1.02974	0.0422856	0.312018	0.769662	up	no	11.7739	12.5755	11.6611	11.985
chr1	42926130	42927178	1049	ENSG00000117394	ENST00000630287	SLC2A1	GO:0000139(Golgi membrane);GO:0001666(response to hypoxia);GO:0001674(female germ cell nucleus);GO:0001917(photoreceptor inner segment);GO:0001939(female pronucleus);GO:0005324(long-chain fatty acid transporter activity);GO:0005355(glucose transmembrane transporter activity);GO:0005515(protein binding);GO:0005737(cytoplasm);GO:0005829(cytosol);GO:0005886(plasma membrane);GO:0005887(integral compo…	04066(HIF-1 signaling pathway);04911(Insulin secretion);04919(Thyroid hormone signaling pathway);04920(Adipocytokine signaling pathway);04922(Glucagon signaling pathway);04931(Insulin resistance);04976(Bile secretion);05166(Human T-cell leukemia virus 1 infection);05200(Pathways in cancer);05211(Renal cell carcinoma);05230(Central carbon metabolism in cancer);05230(Central carbon metabolism in ca…	NA	NA	solute carrier family 2 member 1 [Source:HGNC Symbol;Acc:HGNC:11005]	UTR3	-5.45	7.07946e-08	-0.163	down	1.09519	0.131186	0.0587065	0.536923	up	no	25.1577	24.5433	22.9196	22.4614
chr1	43164264	43168975	4712	ENSG00000117395	ENST00000236051	EBNA1BP2	GO:0003723(RNA binding);GO:0005515(protein binding);GO:0005634(nucleus);GO:0005694(chromosome);GO:0005730(nucleolus);GO:0006364(rRNA processing);GO:0030687(preribosome, large subunit precursor);GO:0034399(nuclear periphery);GO:0042254(ribosome biogenesis);GO:0042273(ribosomal large subunit biogenesis);GO:0042273(ribosomal large subunit biogenesis)	NA	NA	NA	EBNA1 binding protein 2 [Source:HGNC Symbol;Acc:HGNC:15531]	UTR3	-1.29	0.00691831	0.0913	up	0.979499	-0.0298834	0.701594	0.924343	down	no	31.12	32.157	31.2719	33.3295
chr1	43363397	43364024	628	ENSG00000066322	ENST00000372458	ELOVL1	GO:0005515(protein binding);GO:0005783(endoplasmic reticulum);GO:0005789(endoplasmic reticulum membrane);GO:0006629(lipid metabolic process);GO:0006631(fatty acid metabolic process);GO:0006633(fatty acid biosynthetic process);GO:0006636(unsaturated fatty acid biosynthetic process);GO:0009922(fatty acid elongase activity);GO:0016020(membrane);GO:0016021(integral component of membrane);GO:0016740(t…	00062(Fatty acid elongation);01040(Biosynthesis of unsaturated fatty acids);01100(Metabolic pathways);01212(Fatty acid metabolism);01212(Fatty acid metabolism)	K10247	EC:2.3.1.199	ELOVL fatty acid elongase 1 [Source:HGNC Symbol;Acc:HGNC:14418]	UTR3	-5.79	2.95121e-08	-0.243	down	0.964178	-0.0526279	0.865259	0.969256	down	no	39.0394	37.8043	40.0247	39.6739
chr1	43384688	43385075	388	ENSG00000159479	ENST00000290663	MED8	GO:0000978(RNA polymerase II cis-regulatory region sequence-specific DNA binding);GO:0003712(transcription coregulator activity);GO:0005515(protein binding);GO:0005634(nucleus);GO:0005654(nucleoplasm);GO:0006357(regulation of transcription by RNA polymerase II);GO:0016567(protein ubiquitination);GO:0016592(mediator complex);GO:0032968(positive regulation of transcription elongation by RNA polymer…	NA	NA	NA	mediator complex subunit 8 [Source:HGNC Symbol;Acc:HGNC:19971]	exonic	-2.42	0.000245471	0.294	up	0.929151	-0.106015	0.77172	0.94613	down	no	16.1364	17.7329	18.0904	18.3615
chr1	43939535	43940070	536	ENSG00000237950	ENST00000657883	LINC02918	NA	NA	NA	NA	long intergenic non-protein coding RNA 2918 [Source:HGNC Symbol;Acc:HGNC:55649]	ncRNA_exonic	-0.744	0.042658	2.2	up	0.576015	-0.795821	1	1	down	no	0.029541	0.062512	0.062783	0.097027
chr1	43991979	43996530	4552	ENSG00000196517	ENST00000372310	SLC6A9	GO:0003333(amino acid transmembrane transport);GO:0005283(amino acid:sodium symporter activity);GO:0005768(endosome);GO:0005886(plasma membrane);GO:0005887(integral component of plasma membrane);GO:0006836(neurotransmitter transport);GO:0006865(amino acid transport);GO:0009925(basal plasma membrane);GO:0014069(postsynaptic density);GO:0015187(glycine transmembrane transporter activity);GO:0015293…	04721(Synaptic vesicle cycle);04721(Synaptic vesicle cycle)	NA	NA	solute carrier family 6 member 9 [Source:HGNC Symbol;Acc:HGNC:11056]	UTR3	-1.5	0.00363078	-0.754	down	0.994957	-0.00729456	0.617796	0.895443	down	no	33.7545	34.0526	37.5711	30.5798
chr1	43997219	43997904	686	ENSG00000196517	ENST00000357730	SLC6A9	GO:0003333(amino acid transmembrane transport);GO:0005283(amino acid:sodium symporter activity);GO:0005768(endosome);GO:0005886(plasma membrane);GO:0005887(integral component of plasma membrane);GO:0006836(neurotransmitter transport);GO:0006865(amino acid transport);GO:0009925(basal plasma membrane);GO:0014069(postsynaptic density);GO:0015187(glycine transmembrane transporter activity);GO:0015293…	04721(Synaptic vesicle cycle);04721(Synaptic vesicle cycle)	NA	NA	solute carrier family 6 member 9 [Source:HGNC Symbol;Acc:HGNC:11056]	UTR3	-1.32	0.00630957	-0.144	down	0.994957	-0.00729456	0.617796	0.895443	down	no	33.7545	34.0526	37.5711	30.5798
chr1	44017316	44031467	14152	ENSG00000196517	ENST00000357730	SLC6A9	GO:0003333(amino acid transmembrane transport);GO:0005283(amino acid:sodium symporter activity);GO:0005768(endosome);GO:0005886(plasma membrane);GO:0005887(integral component of plasma membrane);GO:0006836(neurotransmitter transport);GO:0006865(amino acid transport);GO:0009925(basal plasma membrane);GO:0014069(postsynaptic density);GO:0015187(glycine transmembrane transporter activity);GO:0015293…	04721(Synaptic vesicle cycle);04721(Synaptic vesicle cycle)	NA	NA	solute carrier family 6 member 9 [Source:HGNC Symbol;Acc:HGNC:11056]	UTR5	-3.69	7.4131e-06	-0.541	down	0.994957	-0.00729456	0.617796	0.895443	down	no	33.7545	34.0526	37.5711	30.5798
chr1	44636015	44645367	9353	ENSG00000126106	ENST00000372242	TMEM53	GO:0005634(nucleus);GO:0016020(membrane);GO:0016021(integral component of membrane);GO:0016021(integral component of membrane)	NA	NA	NA	transmembrane protein 53 [Source:HGNC Symbol;Acc:HGNC:26186]	UTR3	-0.908	0.0239883	0.16	up	1.12048	0.164112	0.409276	0.812253	up	no	1.48714	2.02403	1.42662	1.70702
chr1	45003106	45003166	61	ENSG00000126107	ENST00000372168	HECTD3	GO:0004842(ubiquitin-protein transferase activity);GO:0005515(protein binding);GO:0005737(cytoplasm);GO:0016567(protein ubiquitination);GO:0016740(transferase activity);GO:0019905(syntaxin binding);GO:0043161(proteasome-mediated ubiquitin-dependent protein catabolic process);GO:0048471(perinuclear region of cytoplasm);GO:0048471(perinuclear region of cytoplasm)	NA	K12233	EC:2.3.2.26	HECT domain E3 ubiquitin protein ligase 3 [Source:HGNC Symbol;Acc:HGNC:26117]	UTR3	-0.76	0.040738	0.396	up	1.03532	0.0500832	0.310619	0.769662	up	no	26.94	23.4392	24.9089	23.7514
chr1	45017951	45020105	2155	ENSG00000162415	ENST00000359600	ZSWIM5	GO:0005615(extracellular space);GO:0008270(zinc ion binding);GO:0031462(Cul2-RING ubiquitin ligase complex);GO:0046872(metal ion binding)	NA	NA	NA	zinc finger SWIM-type containing 5 [Source:HGNC Symbol;Acc:HGNC:29299]	UTR3	-1.21	0.00891251	-0.342	down	0.961858	-0.0561046	0.957691	0.992865	down	no	2.27147	2.33225	2.75213	2.03416
chr1	45345197	45345905	709	ENSG00000070759	ENST00000372084	TESK2	GO:0000166(nucleotide binding);GO:0004672(protein kinase activity);GO:0004674(protein serine/threonine kinase activity);GO:0004712(protein serine/threonine/tyrosine kinase activity);GO:0004713(protein tyrosine kinase activity);GO:0005515(protein binding);GO:0005524(ATP binding);GO:0005634(nucleus);GO:0005654(nucleoplasm);GO:0005737(cytoplasm);GO:0006468(protein phosphorylation);GO:0007283(spermat…	NA	K08842	EC:2.7.12.1	testis associated actin remodelling kinase 2 [Source:HGNC Symbol;Acc:HGNC:11732]	exonic	-0.799	0.0346737	-0.367	down	1.05046	0.0710184	0.499668	0.846646	up	no	3.91664	4.13354	3.72365	3.93985
chr1	45628262	45630526	2265	ENSG00000159592	ENST00000290795	GPBP1L1	GO:0003677(DNA binding);GO:0003723(RNA binding);GO:0005515(protein binding);GO:0005634(nucleus);GO:0006351(DNA-templated transcription);GO:0006355(regulation of DNA-templated transcription);GO:0045893(positive regulation of DNA-templated transcription);GO:0045893(positive regulation of DNA-templated transcription)	NA	NA	NA	GC-rich promoter binding protein 1 like 1 [Source:HGNC Symbol;Acc:HGNC:28843]	exonic	-2.81	8.12831e-05	0.527	up	0.722478	-0.468975	0.0122125	0.414738	down	no	3.18831	4.30911	5.06264	5.31473
chr1	45661167	45686488	25322	ENSG00000159592	ENST00000290795	GPBP1L1	GO:0003677(DNA binding);GO:0003723(RNA binding);GO:0005515(protein binding);GO:0005634(nucleus);GO:0006351(DNA-templated transcription);GO:0006355(regulation of DNA-templated transcription);GO:0045893(positive regulation of DNA-templated transcription);GO:0045893(positive regulation of DNA-templated transcription)	NA	NA	NA	GC-rich promoter binding protein 1 like 1 [Source:HGNC Symbol;Acc:HGNC:28843]	UTR5	-1.34	0.00588844	0.841	up	0.722478	-0.468975	0.0122125	0.414738	down	no	3.18831	4.30911	5.06264	5.31473
chr1	46057415	46066923	9509	ENSG00000117461	ENST00000262741	PIK3R3	GO:0001784(phosphotyrosine residue binding);GO:0001934(positive regulation of protein phosphorylation);GO:0002042(cell migration involved in sprouting angiogenesis);GO:0005515(protein binding);GO:0005829(cytosol);GO:0005942(phosphatidylinositol 3-kinase complex);GO:0005943(phosphatidylinositol 3-kinase complex, class IA);GO:0006955(immune response);GO:0008286(insulin receptor signaling pathway);G…	01521(EGFR tyrosine kinase inhibitor resistance);01522(Endocrine resistance);01524(Platinum drug resistance);04012(ErbB signaling pathway);04014(Ras signaling pathway);04015(Rap1 signaling pathway);04024(cAMP signaling pathway);04062(Chemokine signaling pathway);04066(HIF-1 signaling pathway);04068(FoxO signaling pathway);04070(Phosphatidylinositol signaling system);04071(Sphingolipid signaling p…	NA	NA	phosphoinositide-3-kinase regulatory subunit 3 [Source:HGNC Symbol;Acc:HGNC:8981]	exonic	-0.82	0.0323594	0.601	up	0.804831	-0.313243	0.228758	0.720902	down	no	1.66903	2.08907	2.21624	2.45318
chr1	46046616	46066172	19557	ENSG00000117461	ENST00000262741	PIK3R3	GO:0001784(phosphotyrosine residue binding);GO:0001934(positive regulation of protein phosphorylation);GO:0002042(cell migration involved in sprouting angiogenesis);GO:0005515(protein binding);GO:0005829(cytosol);GO:0005942(phosphatidylinositol 3-kinase complex);GO:0005943(phosphatidylinositol 3-kinase complex, class IA);GO:0006955(immune response);GO:0008286(insulin receptor signaling pathway);G…	01521(EGFR tyrosine kinase inhibitor resistance);01522(Endocrine resistance);01524(Platinum drug resistance);04012(ErbB signaling pathway);04014(Ras signaling pathway);04015(Rap1 signaling pathway);04024(cAMP signaling pathway);04062(Chemokine signaling pathway);04066(HIF-1 signaling pathway);04068(FoxO signaling pathway);04070(Phosphatidylinositol signaling system);04071(Sphingolipid signaling p…	NA	NA	phosphoinositide-3-kinase regulatory subunit 3 [Source:HGNC Symbol;Acc:HGNC:8981]	exonic	-0.946	0.020893	0.473	up	0.804831	-0.313243	0.228758	0.720902	down	no	1.66903	2.08907	2.21624	2.45318
chr1	46188682	46189043	362	ENSG00000085998	ENST00000371984	POMGNT1	GO:0000139(Golgi membrane);GO:0005515(protein binding);GO:0005794(Golgi apparatus);GO:0006486(protein glycosylation);GO:0006493(protein O-linked glycosylation);GO:0008375(acetylglucosaminyltransferase activity);GO:0016020(membrane);GO:0016021(integral component of membrane);GO:0016266(O-glycan processing);GO:0016740(transferase activity);GO:0016757(glycosyltransferase activity);GO:0030145(mangane…	00515(Mannose type O-glycan biosynthesis);01100(Metabolic pathways);01100(Metabolic pathways)	NA	NA	protein O-linked mannose N-acetylglucosaminyltransferase 1 (beta 1,2-) [Source:HGNC Symbol;Acc:HGNC:19139]	UTR3	-1.48	0.00380189	-0.249	down	1.21059	0.275711	0.00196185	0.282855	up	no	14.8083	13.7173	11.5312	12.0322
chr1	46285535	46286104	570	ENSG00000132128	ENST00000343304	LRRC41	GO:0005515(protein binding);GO:0005634(nucleus);GO:0005737(cytoplasm);GO:0005829(cytosol);GO:0016020(membrane);GO:0016567(protein ubiquitination);GO:0042802(identical protein binding);GO:0042802(identical protein binding)	NA	NA	NA	leucine rich repeat containing 41 [Source:HGNC Symbol;Acc:HGNC:16917]	exonic	-3.49	1.28825e-05	-0.242	down	1.12017	0.163724	0.0444813	0.522071	up	no	14.0384	12.4223	11.7704	11.8515
chr1	46607987	46608676	690	ENSG00000142961	ENST00000271139	MOB3C	GO:0001934(positive regulation of protein phosphorylation);GO:0005515(protein binding);GO:0005634(nucleus);GO:0005737(cytoplasm);GO:0007165(signal transduction);GO:0030295(protein kinase activator activity);GO:0032147(activation of protein kinase activity);GO:0046872(metal ion binding);GO:0046872(metal ion binding)	NA	NA	NA	MOB kinase activator 3C [Source:HGNC Symbol;Acc:HGNC:29800]	UTR3	-1.17	0.0102329	-0.302	down	0.914648	-0.128712	0.762269	0.943032	down	no	2.47658	2.66795	2.77363	2.85098
chr1	46678316	46680130	1815	ENSG00000159658	ENST00000487741	EFCAB14	GO:0005509(calcium ion binding);GO:0016020(membrane);GO:0016021(integral component of membrane);GO:0046872(metal ion binding);GO:0046872(metal ion binding)	NA	NA	NA	EF-hand calcium binding domain 14 [Source:HGNC Symbol;Acc:HGNC:29051]	UTR3	-0.927	0.0223872	-0.589	down	0.914975	-0.128197	0.7661	0.94488	down	no	1.01107	1.23577	1.09386	1.36178
chr1	46684564	46684745	182	ENSG00000159658	ENST00000674268	EFCAB14	GO:0005509(calcium ion binding);GO:0016020(membrane);GO:0016021(integral component of membrane);GO:0046872(metal ion binding);GO:0046872(metal ion binding)	NA	NA	NA	EF-hand calcium binding domain 14 [Source:HGNC Symbol;Acc:HGNC:29051]	UTR3	-1.55	0.0030903	1.21	up	0.914975	-0.128197	0.7661	0.94488	down	no	1.01107	1.23577	1.09386	1.36178
chr1	47251127	47251907	781	ENSG00000123473	ENST00000337817	STIL	GO:0000578(embryonic axis specification);GO:0001701(in utero embryonic development);GO:0001843(neural tube closure);GO:0001947(heart looping);GO:0005515(protein binding);GO:0005737(cytoplasm);GO:0005813(centrosome);GO:0005814(centriole);GO:0005829(cytosol);GO:0005856(cytoskeleton);GO:0007052(mitotic spindle organization);GO:0007224(smoothened signaling pathway);GO:0007368(determination of left/ri…	NA	NA	NA	STIL centriolar assembly protein [Source:HGNC Symbol;Acc:HGNC:10879]	UTR3	-1.54	0.00316228	-0.532	down	0.707939	-0.498302	0.061704	0.540805	down	no	1.16751	1.49976	1.64519	2.12245
chr1	47760647	47761487	841	ENSG00000269113	ENST00000606738	TRABD2B	GO:0004175(endopeptidase activity);GO:0004222(metalloendopeptidase activity);GO:0005515(protein binding);GO:0005886(plasma membrane);GO:0005887(integral component of plasma membrane);GO:0006508(proteolysis);GO:0008233(peptidase activity);GO:0008237(metallopeptidase activity);GO:0016020(membrane);GO:0016021(integral component of membrane);GO:0016055(Wnt signaling pathway);GO:0016787(hydrolase acti…	NA	NA	NA	TraB domain containing 2B [Source:HGNC Symbol;Acc:HGNC:44200]	UTR3	-1.82	0.00138038	0.452	up	0.885915	-0.17476	0.622733	0.897211	down	no	1.96949	2.23881	2.77801	1.97222
chr1	47994065	47996756	2692	ENSG00000269113	ENST00000606738	TRABD2B	GO:0004175(endopeptidase activity);GO:0004222(metalloendopeptidase activity);GO:0005515(protein binding);GO:0005886(plasma membrane);GO:0005887(integral component of plasma membrane);GO:0006508(proteolysis);GO:0008233(peptidase activity);GO:0008237(metallopeptidase activity);GO:0016020(membrane);GO:0016021(integral component of membrane);GO:0016055(Wnt signaling pathway);GO:0016787(hydrolase acti…	NA	NA	NA	TraB domain containing 2B [Source:HGNC Symbol;Acc:HGNC:44200]	exonic	-3.79	5.62341e-06	-0.674	down	0.885915	-0.17476	0.622733	0.897211	down	no	1.96949	2.23881	2.77801	1.97222
chr1	50967882	50968174	293	ENSG00000290102	ENST00000702980	ENSG00000290102	NA	NA	NA	NA	novel transcript, antisense to CDKN2C	ncRNA_exonic	-0.841	0.0301995	-1.05	down	8.62701	3.10886	1	1	up	no	1.093	1.1839	0.154048	0.109879
chr1	52030529	52033350	2822	ENSG00000117862	ENST00000610127	TXNDC12	GO:0005515(protein binding);GO:0005783(endoplasmic reticulum);GO:0005788(endoplasmic reticulum lumen);GO:0015035(protein-disulfide reductase activity);GO:0016491(oxidoreductase activity);GO:0019153(protein-disulfide reductase (glutathione) activity);GO:0060548(negative regulation of cell death);GO:1902236(negative regulation of endoplasmic reticulum stress-induced intrinsic apoptotic signaling pa…	00480(Glutathione metabolism);01100(Metabolic pathways);01100(Metabolic pathways)	K05360	EC:1.8.4.2	thioredoxin domain containing 12 [Source:HGNC Symbol;Acc:HGNC:24626]	UTR3	-1.41	0.00467735	-0.308	down	0.890711	-0.16697	0.578045	0.880949	down	no	7.07064	9.43108	8.45217	10.0743
chr1	52032102	52033720	1619	ENSG00000117862	ENST00000610127	TXNDC12	GO:0005515(protein binding);GO:0005783(endoplasmic reticulum);GO:0005788(endoplasmic reticulum lumen);GO:0015035(protein-disulfide reductase activity);GO:0016491(oxidoreductase activity);GO:0019153(protein-disulfide reductase (glutathione) activity);GO:0060548(negative regulation of cell death);GO:1902236(negative regulation of endoplasmic reticulum stress-induced intrinsic apoptotic signaling pa…	00480(Glutathione metabolism);01100(Metabolic pathways);01100(Metabolic pathways)	K05360	EC:1.8.4.2	thioredoxin domain containing 12 [Source:HGNC Symbol;Acc:HGNC:24626]	UTR3	-4.47	9.33254e-07	-0.347	down	0.890711	-0.16697	0.578045	0.880949	down	no	7.07064	9.43108	8.45217	10.0743
chr1	52389218	52397704	8487	ENSG00000085840	ENST00000371566	ORC1	GO:0000166(nucleotide binding);GO:0000781(chromosome, telomeric region);GO:0000808(origin recognition complex);GO:0003677(DNA binding);GO:0003682(chromatin binding);GO:0003688(DNA replication origin binding);GO:0005515(protein binding);GO:0005524(ATP binding);GO:0005634(nucleus);GO:0005654(nucleoplasm);GO:0005664(nuclear origin of replication recognition complex);GO:0005829(cytosol);GO:0006260(DN…	04110(Cell cycle);04110(Cell cycle)	NA	NA	origin recognition complex subunit 1 [Source:HGNC Symbol;Acc:HGNC:8487]	exonic	-0.774	0.0380189	-0.0929	down	0.980638	-0.0282075	0.721536	0.930474	down	no	22.7673	20.3612	22.2787	21.7014
chr1	52472074	52481595	9522	ENSG00000134744	ENST00000473856	TUT4	GO:0000289(nuclear-transcribed mRNA poly(A) tail shortening);GO:0001556(oocyte maturation);GO:0003676(nucleic acid binding);GO:0003723(RNA binding);GO:0005515(protein binding);GO:0005615(extracellular space);GO:0005634(nucleus);GO:0005730(nucleolus);GO:0005737(cytoplasm);GO:0005829(cytosol);GO:0008270(zinc ion binding);GO:0010526(negative regulation of transposition, RNA-mediated);GO:0010586(miRN…	NA	K13291	EC:2.7.7.52	terminal uridylyl transferase 4 [Source:HGNC Symbol;Acc:HGNC:28981]	UTR3	-1.9	0.00109648	-0.569	down	0.910681	-0.134983	0.783006	0.948876	down	no	0.496821	0.661661	0.570411	0.701694
chr1	52515993	52526342	10350	ENSG00000134744	ENST00000257177	TUT4	GO:0000289(nuclear-transcribed mRNA poly(A) tail shortening);GO:0001556(oocyte maturation);GO:0003676(nucleic acid binding);GO:0003723(RNA binding);GO:0005515(protein binding);GO:0005615(extracellular space);GO:0005634(nucleus);GO:0005730(nucleolus);GO:0005737(cytoplasm);GO:0005829(cytosol);GO:0008270(zinc ion binding);GO:0010526(negative regulation of transposition, RNA-mediated);GO:0010586(miRN…	NA	K13291	EC:2.7.7.52	terminal uridylyl transferase 4 [Source:HGNC Symbol;Acc:HGNC:28981]	UTR5	-0.729	0.0457088	-0.419	down	0.910681	-0.134983	0.783006	0.948876	down	no	0.496821	0.661661	0.570411	0.701694
chr1	53209991	53213326	3336	ENSG00000236723	ENST00000452466	ENSG00000236723	NA	NA	NA	NA	novel transcript, antisense to CPT2	ncRNA_exonic	-2.83	7.76247e-05	-0.439	down	inf	inf	1	1	up	no	0	0.00343226	0	0
chr1	54225432	54226752	1321	ENSG00000157216	ENST00000357475	SSBP3	GO:0002244(hematopoietic progenitor cell differentiation);GO:0003677(DNA binding);GO:0003697(single-stranded DNA binding);GO:0003713(transcription coactivator activity);GO:0005515(protein binding);GO:0005634(nucleus);GO:0005667(transcription regulator complex);GO:0008284(positive regulation of cell population proliferation);GO:0021501(prechordal plate formation);GO:0021547(midbrain-hindbrain boun…	NA	NA	NA	single stranded DNA binding protein 3 [Source:HGNC Symbol;Acc:HGNC:15674]	UTR3	-1.33	0.0060256	-0.183	down	0.980163	-0.0289057	0.717686	0.929006	down	no	10.0869	10.0128	10.3636	10.1429
chr1	54402394	54406406	4013	ENSG00000157216	ENST00000417664	SSBP3	GO:0002244(hematopoietic progenitor cell differentiation);GO:0003677(DNA binding);GO:0003697(single-stranded DNA binding);GO:0003713(transcription coactivator activity);GO:0005515(protein binding);GO:0005634(nucleus);GO:0005667(transcription regulator complex);GO:0008284(positive regulation of cell population proliferation);GO:0021501(prechordal plate formation);GO:0021547(midbrain-hindbrain boun…	NA	NA	NA	single stranded DNA binding protein 3 [Source:HGNC Symbol;Acc:HGNC:15674]	UTR5	-1.51	0.00346737	-0.428	down	0.980163	-0.0289057	0.717686	0.929006	down	no	10.0869	10.0128	10.3636	10.1429
chr1	54849626	54850284	659	ENSG00000116133	ENST00000371269	DHCR24	GO:0000139(Golgi membrane);GO:0000246(delta24(24-1) sterol reductase activity);GO:0005515(protein binding);GO:0005634(nucleus);GO:0005737(cytoplasm);GO:0005783(endoplasmic reticulum);GO:0005789(endoplasmic reticulum membrane);GO:0005794(Golgi apparatus);GO:0005829(cytosol);GO:0005856(cytoskeleton);GO:0006629(lipid metabolic process);GO:0006694(steroid biosynthetic process);GO:0006695(cholesterol …	00100(Steroid biosynthesis);01100(Metabolic pathways);01100(Metabolic pathways)	K09828	EC:1.3.1.72	24-dehydrocholesterol reductase [Source:HGNC Symbol;Acc:HGNC:2859]	UTR3	-5.97	1.8197e-08	-0.148	down	1.05598	0.078586	0.149224	0.662328	up	no	155.494	144.214	141.583	142.236
chr1	54850343	54852554	2212	ENSG00000116133	ENST00000647912	DHCR24	GO:0000139(Golgi membrane);GO:0000246(delta24(24-1) sterol reductase activity);GO:0005515(protein binding);GO:0005634(nucleus);GO:0005737(cytoplasm);GO:0005783(endoplasmic reticulum);GO:0005789(endoplasmic reticulum membrane);GO:0005794(Golgi apparatus);GO:0005829(cytosol);GO:0005856(cytoskeleton);GO:0006629(lipid metabolic process);GO:0006694(steroid biosynthetic process);GO:0006695(cholesterol …	00100(Steroid biosynthesis);01100(Metabolic pathways);01100(Metabolic pathways)	K09828	EC:1.3.1.72	24-dehydrocholesterol reductase [Source:HGNC Symbol;Acc:HGNC:2859]	UTR3	-4.9	3.01995e-07	-0.0621	down	1.05598	0.078586	0.149224	0.662328	up	no	155.494	144.214	141.583	142.236
chr1	55067467	55067738	272	ENSG00000162402	ENST00000294383	USP24	GO:0004197(cysteine-type endopeptidase activity);GO:0004843(cysteine-type deubiquitinase activity);GO:0005515(protein binding);GO:0005634(nucleus);GO:0005654(nucleoplasm);GO:0005829(cytosol);GO:0006508(proteolysis);GO:0006511(ubiquitin-dependent protein catabolic process);GO:0008233(peptidase activity);GO:0008234(cysteine-type peptidase activity);GO:0016579(protein deubiquitination);GO:0016787(hy…	NA	K11840	EC:3.4.19.12	ubiquitin specific peptidase 24 [Source:HGNC Symbol;Acc:HGNC:12623]	UTR3	-2	0.000794328	-1.61	down	0.763168	-0.389927	0.133684	0.644194	down	no	1.48739	2.21979	1.97278	2.88483
chr1	58575432	58577163	1732	ENSG00000184292	ENST00000371225	TACSTD2	GO:0005515(protein binding);GO:0005615(extracellular space);GO:0005634(nucleus);GO:0005829(cytosol);GO:0005886(plasma membrane);GO:0007601(visual perception);GO:0009925(basal plasma membrane);GO:0010633(negative regulation of epithelial cell migration);GO:0016020(membrane);GO:0016021(integral component of membrane);GO:0016328(lateral plasma membrane);GO:0050678(regulation of epithelial cell proli…	NA	NA	NA	tumor associated calcium signal transducer 2 [Source:HGNC Symbol;Acc:HGNC:11530]	UTR3	-2.77	9.12011e-05	-0.313	down	0.993081	-0.0100161	0.782445	0.948805	down	no	5.8728	5.91753	5.9315	5.94097
chr1	58781442	58782521	1080	ENSG00000177606	ENST00000371222	JUN	GO:0000122(negative regulation of transcription by RNA polymerase II);GO:0000228(nuclear chromosome);GO:0000785(chromatin);GO:0000791(euchromatin);GO:0000976(transcription cis-regulatory region binding);GO:0000978(RNA polymerase II cis-regulatory region sequence-specific DNA binding);GO:0000981(DNA-binding transcription factor activity, RNA polymerase II-specific);GO:0001227(DNA-binding transcrip…	01522(Endocrine resistance);04010(MAPK signaling pathway);04012(ErbB signaling pathway);04024(cAMP signaling pathway);04137(Mitophagy - animal);04210(Apoptosis);04310(Wnt signaling pathway);04380(Osteoclast differentiation);04510(Focal adhesion);04530(Tight junction);04620(Toll-like receptor signaling pathway);04621(NOD-like receptor signaling pathway);04625(C-type lectin receptor signaling pathw…	NA	NA	Jun proto-oncogene, AP-1 transcription factor subunit [Source:HGNC Symbol;Acc:HGNC:6204]	UTR3	-0.901	0.0245471	-0.208	down	0.915462	-0.127428	0.78579	0.949724	down	no	3.50698	3.46595	3.88261	3.73422
chr1	63440769	63440920	152	ENSG00000142856	ENST00000271002	ITGB3BP	GO:0000775(chromosome, centromeric region);GO:0000776(kinetochore);GO:0005515(protein binding);GO:0005634(nucleus);GO:0005654(nucleoplasm);GO:0005694(chromosome);GO:0005737(cytoplasm);GO:0005829(cytosol);GO:0006355(regulation of DNA-templated transcription);GO:0006915(apoptotic process);GO:0007049(cell cycle);GO:0007155(cell adhesion);GO:0007165(signal transduction);GO:0008022(protein C-terminus …	NA	NA	NA	integrin subunit beta 3 binding protein [Source:HGNC Symbol;Acc:HGNC:6157]	UTR3	-1.79	0.00147911	1.04	up	0.806954	-0.309441	0.300127	0.763599	down	no	1.90912	1.69171	2.35844	2.10382
chr1	63453892	63457179	3288	ENSG00000142856	ENST00000271002	ITGB3BP	GO:0000775(chromosome, centromeric region);GO:0000776(kinetochore);GO:0005515(protein binding);GO:0005634(nucleus);GO:0005654(nucleoplasm);GO:0005694(chromosome);GO:0005737(cytoplasm);GO:0005829(cytosol);GO:0006355(regulation of DNA-templated transcription);GO:0006915(apoptotic process);GO:0007049(cell cycle);GO:0007155(cell adhesion);GO:0007165(signal transduction);GO:0008022(protein C-terminus …	NA	NA	NA	integrin subunit beta 3 binding protein [Source:HGNC Symbol;Acc:HGNC:6157]	exonic	-2.77	9.33254e-05	0.812	up	0.806954	-0.309441	0.300127	0.763599	down	no	1.90912	1.69171	2.35844	2.10382
chr1	64834030	64834600	571	ENSG00000162434	ENST00000671746	JAK1	GO:0000166(nucleotide binding);GO:0004672(protein kinase activity);GO:0004712(protein serine/threonine/tyrosine kinase activity);GO:0004713(protein tyrosine kinase activity);GO:0004715(non-membrane spanning protein tyrosine kinase activity);GO:0005126(cytokine receptor binding);GO:0005131(growth hormone receptor binding);GO:0005515(protein binding);GO:0005524(ATP binding);GO:0005634(nucleus);GO:0…	01521(EGFR tyrosine kinase inhibitor resistance);04151(PI3K-Akt signaling pathway);04217(Necroptosis);04380(Osteoclast differentiation);04550(Signaling pathways regulating pluripotency of stem cells);04621(NOD-like receptor signaling pathway);04630(JAK-STAT signaling pathway);04658(Th1 and Th2 cell differentiation);04659(Th17 cell differentiation);05140(Leishmaniasis);05145(Toxoplasmosis);05152(T…	K11217	EC:2.7.10.2	Janus kinase 1 [Source:HGNC Symbol;Acc:HGNC:6190]	UTR3	-4.13	2.29087e-06	0.487	up	0.75146	-0.412231	0.0163907	0.43601	down	no	3.64529	4.98357	5.29782	6.18497
chr1	64839659	64841258	1600	ENSG00000162434	ENST00000671746	JAK1	GO:0000166(nucleotide binding);GO:0004672(protein kinase activity);GO:0004712(protein serine/threonine/tyrosine kinase activity);GO:0004713(protein tyrosine kinase activity);GO:0004715(non-membrane spanning protein tyrosine kinase activity);GO:0005126(cytokine receptor binding);GO:0005131(growth hormone receptor binding);GO:0005515(protein binding);GO:0005524(ATP binding);GO:0005634(nucleus);GO:0…	01521(EGFR tyrosine kinase inhibitor resistance);04151(PI3K-Akt signaling pathway);04217(Necroptosis);04380(Osteoclast differentiation);04550(Signaling pathways regulating pluripotency of stem cells);04621(NOD-like receptor signaling pathway);04630(JAK-STAT signaling pathway);04658(Th1 and Th2 cell differentiation);04659(Th17 cell differentiation);05140(Leishmaniasis);05145(Toxoplasmosis);05152(T…	K11217	EC:2.7.10.2	Janus kinase 1 [Source:HGNC Symbol;Acc:HGNC:6190]	UTR3	-0.844	0.0295121	0.47	up	0.75146	-0.412231	0.0163907	0.43601	down	no	3.64529	4.98357	5.29782	6.18497
chr1	64864881	64867134	2254	ENSG00000162434	ENST00000671746	JAK1	GO:0000166(nucleotide binding);GO:0004672(protein kinase activity);GO:0004712(protein serine/threonine/tyrosine kinase activity);GO:0004713(protein tyrosine kinase activity);GO:0004715(non-membrane spanning protein tyrosine kinase activity);GO:0005126(cytokine receptor binding);GO:0005131(growth hormone receptor binding);GO:0005515(protein binding);GO:0005524(ATP binding);GO:0005634(nucleus);GO:0…	01521(EGFR tyrosine kinase inhibitor resistance);04151(PI3K-Akt signaling pathway);04217(Necroptosis);04380(Osteoclast differentiation);04550(Signaling pathways regulating pluripotency of stem cells);04621(NOD-like receptor signaling pathway);04630(JAK-STAT signaling pathway);04658(Th1 and Th2 cell differentiation);04659(Th17 cell differentiation);05140(Leishmaniasis);05145(Toxoplasmosis);05152(T…	K11217	EC:2.7.10.2	Janus kinase 1 [Source:HGNC Symbol;Acc:HGNC:6190]	UTR3	-2.32	0.000323594	0.454	up	0.75146	-0.412231	0.0163907	0.43601	down	no	3.64529	4.98357	5.29782	6.18497
chr1	67420522	67430415	9894	ENSG00000142864	ENST00000361219	SERBP1	GO:0003723(RNA binding);GO:0003730(mRNA 3'-UTR binding);GO:0005515(protein binding);GO:0005634(nucleus);GO:0005737(cytoplasm);GO:0005829(cytosol);GO:0016020(membrane);GO:0030578(PML body organization);GO:0032183(SUMO binding);GO:0043022(ribosome binding);GO:0043488(regulation of mRNA stability);GO:0045296(cadherin binding);GO:0048471(perinuclear region of cytoplasm);GO:0070062(extracellular exoso…	NA	NA	NA	SERPINE1 mRNA binding protein 1 [Source:HGNC Symbol;Acc:HGNC:17860]	UTR5	-6.45	5.24807e-09	0.155	up	0.843036	-0.246333	0.09432	0.594525	down	no	22.8409	24.3965	26.2618	29.7707
chr1	77887643	77887942	300	ENSG00000235927	ENST00000421331	NEXN-AS1	NA	NA	NA	NA	NEXN antisense RNA 1 [Source:HGNC Symbol;Acc:HGNC:31983]	ncRNA_exonic	-0.846	0.0295121	-3.03	down	0.961839	-0.0561334	1	1	down	no	0.075618	0.126093	0.088509	0.121205
chr1	77963664	77965123	1460	ENSG00000162613	ENST00000294623	FUBP1	GO:0003676(nucleic acid binding);GO:0003677(DNA binding);GO:0003697(single-stranded DNA binding);GO:0003723(RNA binding);GO:0003729(mRNA binding);GO:0005515(protein binding);GO:0005634(nucleus);GO:0005654(nucleoplasm);GO:0005737(cytoplasm);GO:0006355(regulation of DNA-templated transcription);GO:0010468(regulation of gene expression);GO:0010628(positive regulation of gene expression);GO:0110165(c…	NA	NA	NA	far upstream element binding protein 1 [Source:HGNC Symbol;Acc:HGNC:4004]	exonic	-2.32	0.000323594	0.176	up	0.899098	-0.15345	0.506718	0.849515	down	no	11.4584	10.8526	11.3082	13.5067
chr1	84077397	84077576	180	ENSG00000271576	ENST00000605506	PRKACB-DT	NA	NA	NA	NA	PRKACB divergent transcript [Source:HGNC Symbol;Acc:HGNC:55245]	ncRNA_exonic	-0.788	0.0363078	2.58	up	0.177683	-2.49262	1	1	down	no	0.02898	0.037516	0.221042	0.153198
chr1	84506311	84506461	151	ENSG00000174021	ENST00000370641	GNG5	GO:0003924(GTPase activity);GO:0005515(protein binding);GO:0005834(heterotrimeric G-protein complex);GO:0005886(plasma membrane);GO:0007165(signal transduction);GO:0007186(G protein-coupled receptor signaling pathway);GO:0016020(membrane);GO:0030165(PDZ domain binding);GO:0031681(G-protein beta-subunit binding);GO:0070062(extracellular exosome);GO:0072513(positive regulation of secondary heart fi…	04014(Ras signaling pathway);04062(Chemokine signaling pathway);04151(PI3K-Akt signaling pathway);04371(Apelin signaling pathway);04713(Circadian entrainment);04723(Retrograde endocannabinoid signaling);04724(Glutamatergic synapse);04725(Cholinergic synapse);04726(Serotonergic synapse);04727(GABAergic synapse);04728(Dopaminergic synapse);04926(Relaxin signaling pathway);05032(Morphine addiction);…	NA	NA	G protein subunit gamma 5 [Source:HGNC Symbol;Acc:HGNC:4408]	UTR5	-0.827	0.0316228	-0.605	down	1.07942	0.110262	0.100999	0.604096	up	no	20.1536	19.8397	18.963	18.0877
chr1	86376259	86382022	5764	ENSG00000122417	ENST00000478286	ODF2L	GO:0005737(cytoplasm);GO:0005813(centrosome);GO:0005814(centriole);GO:0005815(microtubule organizing center);GO:0005856(cytoskeleton);GO:0030030(cell projection organization);GO:0034451(centriolar satellite);GO:0036064(ciliary basal body);GO:0042995(cell projection);GO:1902017(regulation of cilium assembly);GO:1902018(negative regulation of cilium assembly);GO:1902018(negative regulation of ciliu…	NA	NA	NA	outer dense fiber of sperm tails 2 like [Source:HGNC Symbol;Acc:HGNC:29225]	UTR3	-0.986	0.018197	1.46	up	0.857611	-0.221604	0.683871	0.91995	down	no	0.302741	0.234019	0.273268	0.35261
chr1	86382953	86385567	2615	ENSG00000122417	ENST00000478286	ODF2L	GO:0005737(cytoplasm);GO:0005813(centrosome);GO:0005814(centriole);GO:0005815(microtubule organizing center);GO:0005856(cytoskeleton);GO:0030030(cell projection organization);GO:0034451(centriolar satellite);GO:0036064(ciliary basal body);GO:0042995(cell projection);GO:1902017(regulation of cilium assembly);GO:1902018(negative regulation of cilium assembly);GO:1902018(negative regulation of ciliu…	NA	NA	NA	outer dense fiber of sperm tails 2 like [Source:HGNC Symbol;Acc:HGNC:29225]	UTR3	-0.709	0.0489779	0.963	up	0.857611	-0.221604	0.683871	0.91995	down	no	0.302741	0.234019	0.273268	0.35261
chr1	88982477	88983914	1438	ENSG00000213516	ENST00000321792	RBMXL1	GO:0003676(nucleic acid binding);GO:0003723(RNA binding);GO:0005634(nucleus);GO:0005681(spliceosomal complex);GO:0006397(mRNA processing);GO:0008380(RNA splicing);GO:0048026(positive regulation of mRNA splicing, via spliceosome);GO:0048026(positive regulation of mRNA splicing, via spliceosome)	03040(Spliceosome);03040(Spliceosome)	NA	NA	RBMX like 1 [Source:HGNC Symbol;Acc:HGNC:25073]	UTR3	-1.24	0.00812831	-0.318	down	0.771502	-0.374259	0.198769	0.70519	down	no	1.43174	1.57573	1.81004	2.08816
chr1	93154525	93156152	1628	ENSG00000117500	ENST00000370280	TMED5	GO:0005515(protein binding);GO:0005783(endoplasmic reticulum);GO:0005789(endoplasmic reticulum membrane);GO:0005793(endoplasmic reticulum-Golgi intermediate compartment);GO:0005794(Golgi apparatus);GO:0005801(cis-Golgi network);GO:0006886(intracellular protein transport);GO:0006888(endoplasmic reticulum to Golgi vesicle-mediated transport);GO:0007030(Golgi organization);GO:0015031(protein transpo…	NA	NA	NA	transmembrane p24 trafficking protein 5 [Source:HGNC Symbol;Acc:HGNC:24251]	UTR3	-1.24	0.00794328	0.361	up	0.948855	-0.07574	0.980669	0.999584	down	no	1.4862	1.63886	1.4499	1.84361
chr1	93262215	93269701	7487	ENSG00000223745	ENST00000413606	CCDC18-AS1	NA	NA	NA	NA	CCDC18 antisense RNA 1 [Source:HGNC Symbol;Acc:HGNC:52262]	ncRNA_exonic	-1.6	0.00263027	-3.08	down	1.62216	0.697919	0.0869134	0.584943	up	no	0.167593	0.147781	0.0787864	0.115629
chr1	93571767	93584073	12307	ENSG00000137936	ENST00000260502	BCAR3	GO:0001784(phosphotyrosine residue binding);GO:0002089(lens morphogenesis in camera-type eye);GO:0005085(guanyl-nucleotide exchange factor activity);GO:0005515(protein binding);GO:0005737(cytoplasm);GO:0005925(focal adhesion);GO:0007165(signal transduction);GO:0007264(small GTPase mediated signal transduction);GO:0008286(insulin receptor signaling pathway);GO:0009410(response to xenobiotic stimul…	NA	NA	NA	BCAR3 adaptor protein, NSP family member [Source:HGNC Symbol;Acc:HGNC:973]	exonic	-2.88	6.91831e-05	-0.194	down	0.811464	-0.301401	0.0585905	0.536923	down	no	9.38477	8.57959	11.0433	11.0949
chr1	93869817	93870945	1129	ENSG00000067334	ENST00000359208	DNTTIP2	GO:0003723(RNA binding);GO:0005515(protein binding);GO:0005634(nucleus);GO:0005654(nucleoplasm);GO:0005694(chromosome);GO:0005730(nucleolus);GO:0006396(RNA processing);GO:0006396(RNA processing)	NA	NA	NA	deoxynucleotidyltransferase terminal interacting protein 2 [Source:HGNC Symbol;Acc:HGNC:24013]	UTR3	-0.779	0.0371535	0.811	up	0.807414	-0.30862	0.374977	0.796047	down	no	0.713804	0.718728	0.852592	0.921632
chr1	96679261	96679620	360	ENSG00000137970	ENST00000468715	RPL7P9	NA	NA	NA	NA	ribosomal protein L7 pseudogene 9 [Source:HGNC Symbol;Acc:HGNC:37028]	ncRNA_exonic	-16.9	3.98107e-20	0.758	up	0.989585	-0.015104	0.697804	0.923811	down	no	63.269	73.993	73.6084	65.0982
chr1	100105841	100107692	1852	ENSG00000156876	ENST00000287482	SASS6	GO:0005515(protein binding);GO:0005737(cytoplasm);GO:0005813(centrosome);GO:0005814(centriole);GO:0005815(microtubule organizing center);GO:0005856(cytoskeleton);GO:0007049(cell cycle);GO:0007099(centriole replication);GO:0043229(intracellular organelle);GO:0046601(positive regulation of centriole replication);GO:0051298(centrosome duplication);GO:0060236(regulation of mitotic spindle organizatio…	NA	NA	NA	SAS-6 centriolar assembly protein [Source:HGNC Symbol;Acc:HGNC:25403]	exonic	-0.728	0.0457088	0.897	up	0.874558	-0.193375	0.748799	0.939365	down	no	0.664688	0.499346	0.536134	0.794863
chr1	100107960	100120426	12467	ENSG00000156876	ENST00000287482	SASS6	GO:0005515(protein binding);GO:0005737(cytoplasm);GO:0005813(centrosome);GO:0005814(centriole);GO:0005815(microtubule organizing center);GO:0005856(cytoskeleton);GO:0007049(cell cycle);GO:0007099(centriole replication);GO:0043229(intracellular organelle);GO:0046601(positive regulation of centriole replication);GO:0051298(centrosome duplication);GO:0060236(regulation of mitotic spindle organizatio…	NA	NA	NA	SAS-6 centriolar assembly protein [Source:HGNC Symbol;Acc:HGNC:25403]	exonic	-0.809	0.0338844	0.841	up	0.874558	-0.193375	0.748799	0.939365	down	no	0.664688	0.499346	0.536134	0.794863
chr1	108136465	108139075	2611	ENSG00000085491	ENST00000264128	SLC25A24	GO:0005347(ATP transmembrane transporter activity);GO:0005509(calcium ion binding);GO:0005739(mitochondrion);GO:0005743(mitochondrial inner membrane);GO:0006839(mitochondrial transport);GO:0010941(regulation of cell death);GO:0015867(ATP transport);GO:0016020(membrane);GO:0016021(integral component of membrane);GO:0034599(cellular response to oxidative stress);GO:0046872(metal ion binding);GO:005…	NA	NA	NA	solute carrier family 25 member 24 [Source:HGNC Symbol;Acc:HGNC:20662]	UTR3	-1.01	0.0169824	0.43	up	0.720857	-0.472215	0.163803	0.672272	down	no	1.19655	2.16755	1.82911	2.83769
chr1	108929694	108930025	332	ENSG00000121940	ENST00000356970	CLCC1	GO:0000139(Golgi membrane);GO:0005254(chloride channel activity);GO:0005515(protein binding);GO:0005634(nucleus);GO:0005783(endoplasmic reticulum);GO:0005789(endoplasmic reticulum membrane);GO:0005794(Golgi apparatus);GO:0006811(ion transport);GO:0006821(chloride transport);GO:0016020(membrane);GO:0016021(integral component of membrane);GO:0031965(nuclear membrane);GO:0034707(chloride channel com…	NA	NA	NA	chloride channel CLIC like 1 [Source:HGNC Symbol;Acc:HGNC:29675]	UTR3	-2.87	7.07946e-05	0.957	up	0.867088	-0.20575	0.601933	0.888889	down	no	0.446132	0.611327	0.473998	0.745555
chr1	108971347	108974550	3204	ENSG00000085433	ENST00000361054	WDR47	GO:0005515(protein binding);GO:0005737(cytoplasm);GO:0005856(cytoskeleton);GO:0005874(microtubule);GO:0005874(microtubule)	NA	NA	NA	WD repeat domain 47 [Source:HGNC Symbol;Acc:HGNC:29141]	UTR3	-1.67	0.00213796	1.8	up	0.486514	-1.03945	0.00172196	0.262865	down	yes	0.519855	0.62098	1.04263	1.30229
chr1	109279585	109280479	895	ENSG00000134222	ENST00000369903	PSRC1	GO:0000922(spindle pole);GO:0001578(microtubule bundle formation);GO:0005515(protein binding);GO:0005654(nucleoplasm);GO:0005737(cytoplasm);GO:0005819(spindle);GO:0005829(cytosol);GO:0005856(cytoskeleton);GO:0005876(spindle microtubule);GO:0007049(cell cycle);GO:0007080(mitotic metaphase plate congression);GO:0008017(microtubule binding);GO:0015630(microtubule cytoskeleton);GO:0030308(negative re…	NA	NA	NA	proline and serine rich coiled-coil 1 [Source:HGNC Symbol;Acc:HGNC:24472]	UTR3	-5.03	2.0893e-07	-0.319	down	1.05733	0.0804259	0.265737	0.745738	up	no	15.4095	15.0145	14.8607	13.9136
chr1	109425681	109426130	450	ENSG00000143106	ENST00000538610	PSMA5	GO:0000502(proteasome complex);GO:0005515(protein binding);GO:0005576(extracellular region);GO:0005634(nucleus);GO:0005654(nucleoplasm);GO:0005737(cytoplasm);GO:0005829(cytosol);GO:0005839(proteasome core complex);GO:0006511(ubiquitin-dependent protein catabolic process);GO:0010498(proteasomal protein catabolic process);GO:0019773(proteasome core complex, alpha-subunit complex);GO:0034774(secreto…	03050(Proteasome);05010(Alzheimer disease);05012(Parkinson disease);05014(Amyotrophic lateral sclerosis);05016(Huntington disease);05017(Spinocerebellar ataxia);05020(Prion disease);05022(Pathways of neurodegeneration - multiple diseases);05022(Pathways of neurodegeneration - multiple diseases)	K02729	EC:3.4.25.1	proteasome 20S subunit alpha 5 [Source:HGNC Symbol;Acc:HGNC:9534]	UTR5	-1.67	0.00213796	-1.36	down	0.891825	-0.165167	0.391544	0.801865	down	no	14.4152	16.4439	16.5158	18.0865
chr1	109693626	109693742	117	ENSG00000260246	ENST00000562538	NA	NA	NA	NA	NA	NA	ncRNA_exonic	-5.37	8.70964e-08	1.01	up	1	0	1	1	no	no	NA	NA	NA	NA
chr1	109736231	109737128	898	ENSG00000134202	ENST00000256594	GSTM3	GO:0004364(glutathione transferase activity);GO:0005515(protein binding);GO:0005634(nucleus);GO:0005737(cytoplasm);GO:0005829(cytosol);GO:0006749(glutathione metabolic process);GO:0008065(establishment of blood-nerve barrier);GO:0016740(transferase activity);GO:0018916(nitrobenzene metabolic process);GO:0019899(enzyme binding);GO:0035686(sperm fibrous sheath);GO:0042178(xenobiotic catabolic proce…	00480(Glutathione metabolism);00980(Metabolism of xenobiotics by cytochrome P450);00982(Drug metabolism - cytochrome P450);00983(Drug metabolism - other enzymes);01100(Metabolic pathways);01524(Platinum drug resistance);05200(Pathways in cancer);05204(Chemical carcinogenesis);05225(Hepatocellular carcinoma);05418(Fluid shear stress and atherosclerosis);05418(Fluid shear stress and atherosclerosis)	K00799	EC:2.5.1.18	glutathione S-transferase mu 3 [Source:HGNC Symbol;Acc:HGNC:4635]	UTR3	-7.29	6.16595e-10	-0.321	down	1.0193	0.0275827	0.431524	0.825386	up	no	51.9376	68.181	58.8766	58.9672
[truncated: 7,322 more rows]
