# Supplementary material for: Lactylation of METTL16 promotes cuproptosis via m6A-modification on FDX1 mRNA in gastric cancer
Source: Nat Commun. 2023 Oct 20;14:6523. doi: 10.1038/s41467-023-42025-8 (PMC10589265; doi:10.1038/s41467-023-42025-8)
Supplement: Supplementary file 5 — Supplementary Data 2 [file 41467_2023_42025_MOESM5_ESM.xlsx]

## Sheet: Sheet1
Protein IDs	ProteinName	GeneName	Number of proteins	Peptides	Razor + unique peptides	Unique peptides	Sequence coverage [%]	Mol. weight [kDa]	Intensity	iBAQ peptides	iBAQ
A0A024R1N1	Myosin, heavy polypeptide 9, non-muscle, isoform CRA_a	MYH9	11	74	74	11	41.5	226.53	21798000000	104	209600000
Q86W50	RNA N6-adenosine-methyltransferase METTL16	METTL16	6	68	68	27	93.2	63.62	874240000000	25	34969000000
A0A0U4BW16	Non-muscle myosin heavy chain 9	MYH9	2	64	1	0	35.4	226.51	222600000	100	2226000
P35580	Myosin-10	MYH10	31	53	39	36	31.8	229	4940700000	102	48438000
A0A087X0X3	Heterogeneous nuclear ribonucleoprotein M	HNRNPM	15	45	45	22	69.9	77.569	51058000000	47	1086300000
H6VRG2	Cytokeratin-1	KRT1	1	39	1	0	59.5	66.065	403900000	31	13029000
P11142	Heat shock cognate 71 kDa protein	HSPA8	27	33	33	13	47.7	70.897	60101000000	33	1821200000
A0A0D9SF53	RNA helicase	DDX3X	38	32	32	31	49.8	81.476	9652300000	47	205370000
P11940	Polyadenylate-binding protein 1	PABPC1	37	32	32	22	56.3	70.67	34181000000	36	949460000
A0A0G2JIW1	Heat shock 70 kDa protein 1B	HSPA1B	19	30	27	16	54.5	70.108	54933000000	32	1716700000
P11021	Endoplasmic reticulum chaperone BiP	HSPA5	3	29	28	28	50.2	72.332	11185000000	30	372840000
B1ANR0	Polyadenylate-binding protein	PABPC4	10	28	1	0	52.2	67.97	135980000	32	4249300
Q8N4P8	Nucleolar GTP-binding protein 1	GTPBP4	6	28	28	15	47.5	73.708	6773400000	32	211670000
Q6IQ30	Polyadenylate-binding protein	PABPC4	3	28	19	0	44.1	72.36	6821600000	34	200640000
O00567	Nucleolar protein 56	NOP56	8	26	26	26	49	66.049	4078800000	31	131570000
O43390	Heterogeneous nuclear ribonucleoprotein R	HNRNPR	13	26	26	22	43	70.942	15301000000	34	450040000
A0A024R1N4	ATP-dependent DNA helicase 2 subunit 1	XRCC6	7	26	26	26	47.6	69.842	6251700000	32	195370000
Q00839	Heterogeneous nuclear ribonucleoprotein U	HNRNPU	20	26	26	6	36.8	90.583	7323100000	37	197920000
Q9NR30	Nucleolar RNA helicase 2	DDX21	3	26	26	25	37.5	87.343	8730100000	40	218250000
O14744	Protein arginine N-methyltransferase 5	PRMT5	16	25	25	25	48.2	72.683	12542000000	32	391940000
P19338	Nucleolin	NCL	10	24	24	24	32.5	76.613	12165000000	35	347560000
A0A1X7SBZ2	RNA helicase	DDX17	7	24	23	19	36.1	80.253	9405800000	37	254210000
A0A140VKA0	Caldesmon 1, isoform CRA_i	CALD1	27	24	24	0	42	62.663	3671400000	22	166880000
E7EX44	Caldesmon	CALD1	3	24	2	1	42.2	64.168	14173000	24	590560
M0QZM1	Heterogeneous nuclear ribonucleoprotein M	HNRNPM	1	24	1	1	78.3	39.933	24202000	32	756320
Q4G0J3	La-related protein 7	LARP7	10	23	23	23	38.5	66.898	3378000000	28	120640000
A0A0S2Z5K8	Spermatid perinuclear RNA-binding protein	STRBP	6	22	22	18	36.1	72.131	2448000000	41	59708000
O60506	Heterogeneous nuclear ribonucleoprotein Q	SYNCRIP	7	21	17	17	41.3	69.602	6534800000	32	204210000
Q5SSJ5	Heterochromatin protein 1-binding protein 3	HP1BP3	9	21	21	21	42.3	61.206	8619900000	25	344790000
Q08211	ATP-dependent RNA helicase A	DHX9	4	20	20	20	17.7	140.96	1100800000	61	18045000
Q12906	Interleukin enhancer-binding factor 3	ILF3	18	20	16	1	27.9	95.337	2126900000	37	57484000
Q6IAU5	PPM1G protein	PPM1G	7	19	19	19	52.6	59.271	8235100000	25	329400000
Q9NVP1	ATP-dependent RNA helicase DDX18	DDX18	5	19	19	19	31.3	75.406	3047300000	34	89628000
P17844	Probable ATP-dependent RNA helicase DDX5	DDX5	18	18	13	13	29.6	69.147	1413200000	32	44162000
Q9NZI8	Insulin-like growth factor 2 mRNA-binding protein 1	IGF2BP1	2	17	17	15	35.4	63.48	9449900000	30	315000000
O76021	Ribosomal L1 domain-containing protein 1	RSL1D1	8	15	15	15	28.8	54.972	2142500000	22	97388000
J3QRN6	Unconventional myosin-Id	MYO1D	6	15	15	15	17	111.29	579840000	58	9997200
Q6IBR0	Dolichyl-diphosphooligosaccharide--protein glycosyltransferase subunit 1	RPN1	8	15	15	15	28	68.606	432150000	37	11680000
A0A0S2Z487	Junction plakoglobin	JUP	11	15	15	10	28.1	81.744	1066900000	46	23193000
Q14258	E3 ubiquitin/ISG15 ligase TRIM25	TRIM25	4	15	15	15	34.3	70.973	1043600000	31	33666000
Q14498	RNA-binding protein 39	RBM39	33	15	15	15	33.2	59.379	2181500000	24	90894000
O00425	Insulin-like growth factor 2 mRNA-binding protein 3	IGF2BP3	2	14	12	12	31.1	63.704	883360000	29	30461000
A0A024R2Z6	Guanine nucleotide-binding protein-like 3	GNL3	5	14	14	14	28.1	60.572	1079000000	26	41502000
A0A0F7L0Q8	Fragile X mental retardation autosomal homolog variant p5FK	FXR1	16	14	14	12	38.5	67.27	1476000000	28	52714000
B5MCF9	Pescadillo homolog	PES1	8	13	13	13	23.8	66.077	1179900000	30	39331000
Q53FA3	HSPA1L	HSPA1L	8	13	1	1	23.4	70.403	40130000	35	1146600
A0A0S2Z4Z0	RNA binding motif protein 14 isoform 1	RBM14	14	13	13	13	20.6	69.491	1776900000	23	77255000
A0A024R3P9	Acyl-Coenzyme A binding domain containing 3, isoform CRA_a	ACBD3	2	13	13	13	36.4	60.593	2100100000	21	100010000
H3BS42	Zinc finger protein 768	ZNF768	8	13	13	13	27.7	56.668	1301600000	23	56591000
Q9UJV9	Probable ATP-dependent RNA helicase DDX41	DDX41	7	13	13	13	26.2	69.837	772290000	42	18388000
Q9BV37	PWP1 homolog (S. cerevisiae)	PWP1	9	12	12	2	29.5	55.878	1952400000	23	84886000
Q14684	Ribosomal RNA processing protein 1 homolog B	RRP1B	2	12	12	12	24.8	84.427	910820000	33	27601000
Q5BKZ1	DBIRD complex subunit ZNF326	ZNF326	3	12	12	12	26.3	65.653	1492000000	29	51447000
Q9UHB9	Signal recognition particle subunit SRP68	SRP68	7	12	12	12	25.2	70.729	662670000	34	19490000
E9PK54	Heat shock cognate 71 kDa protein	HSPA8	1	12	1	1	78.1	19.955	134520000	12	11210000
P13010	X-ray repair cross-complementing protein 5	XRCC5	4	11	11	11	25.3	82.704	833310000	38	21929000
E9PKP7	Nucleolar transcription factor 1	UBTF	11	11	11	11	16.8	87.435	481410000	35	13754000
F8W930	Insulin-like growth factor 2 mRNA-binding protein 2	IGF2BP2	3	11	10	10	21.5	66.785	295860000	28	10566000
V9HWK0	Signal recognition particle subunit SRP72	HEL103	9	10	10	10	16.8	74.605	580370000	33	17587000
P13797	Plastin-3	PLS3	19	10	10	10	21.7	70.81	347500000	37	9391800
A8K644	Splicing factor, arginine/serine-rich 4, isoform CRA_b	SFRS4	6	10	10	6	17.6	56.708	1134300000	13	87255000
Q6I9U8	HSGT1 protein	HSGT1	6	9	9	9	16.3	72.709	661070000	27	24484000
P11387	DNA topoisomerase 1	TOP1	21	9	9	9	12.2	90.725	323100000	38	8502600
P63261	Actin, cytoplasmic 2	ACTG1	103	9	9	4	34.4	41.792	2364100000	20	118210000
A0A2X0U4T9	RACGAP1	RACGAP1	22	9	9	9	18.1	71.252	253680000	33	7687200
A0A1Y0BRN3	Unconventional myosin-6	MYO6	17	9	9	9	9.9	148.6	274920000	63	4363900
R9WQY1	Synaptic functional regulator FMR1	FMR1	5	9	1	1	18.7	63.981	58728000	29	2025100
A8MXP9	Matrin-3	MATR3	24	8	8	8	13.3	99.966	298650000	39	7657800
Q09161	Nuclear cap-binding protein subunit 1	NCBP1	3	8	8	8	15.1	91.838	390610000	34	11488000
F8WJN3	Cleavage and polyadenylation specificity factor subunit 6	CPSF6	7	8	8	8	24.5	52.269	515300000	15	34354000
Q7Z406	Myosin-14	MYH14	3	8	3	3	4.8	227.87	81136000	103	787730
A0A6I8PS19	Guanine nucleotide binding protein-like 3 (Nucleolar)-like, isoform CRA_b	GNL3L	5	8	8	8	20.2	58.012	261310000	29	9010600
O14654	Insulin receptor substrate 4	IRS4	1	7	7	7	7.5	133.77	235850000	59	3997400
A0A6Q8PG15	Apoptosis-inducing factor 1, mitochondrial	AIFM1	16	7	7	7	13.6	66.843	200720000	31	6475000
Q60FE6	Filamin A	FLNA	16	7	7	7	4.1	277.5	78226000	132	592620
Q16643	Drebrin	DBN1	8	7	7	7	14	71.428	559080000	27	20707000
A0A494BZV2	Myosin phosphatase Rho-interacting protein	MPRIP	17	7	7	7	3.8	274.38	125080000	133	940470
A0A024R9D2	Metadherin, isoform CRA_a	MTDH	5	7	7	7	16.2	63.836	455540000	24	18981000
Q96EY7	Pentatricopeptide repeat domain-containing protein 3, mitochondrial	PTCD3	5	7	7	7	12	78.549	212030000	35	6057900
Q96GA3	Protein LTV1 homolog	LTV1	3	7	7	7	17.1	54.854	208570000	19	10977000
V9HWE1	Vimentin	HEL113	7	6	6	5	13.9	53.651	94978000	34	2793500
Q8IW76	eIF2AK2 protein	EIF2AK2	7	6	6	6	13.3	57.619	86046000	20	4302300
P68032	Actin, alpha cardiac muscle 1	ACTC1	18	6	1	1	19.6	42.019	450150000	20	22507000
Q8IXJ6	NAD-dependent protein deacetylase sirtuin-2	SIRT2	7	6	6	6	9.4	73.602	451620000	33	13686000
F5H5U2	RNA helicase	DDX55	7	6	6	6	13.2	65.19	102970000	32	3218000
I3L1L3	Myb-binding protein 1A	MYBBP1A	4	6	6	6	5.1	140.13	120420000	67	1797300
K7ENG2	U2 snRNP auxiliary factor large subunit	U2AF2	3	5	5	5	19.9	33.901	250600000	12	20884000
P54136	Arginine--tRNA ligase, cytoplasmic	RARS1	4	5	5	5	7.9	75.378	100810000	37	2724600
P57772	Selenocysteine-specific elongation factor	EEFSEC	2	5	5	5	12.6	65.304	189460000	29	6533100
Q6FI03	G3BP protein	G3BP	13	5	5	4	14.2	52.164	138300000	23	6012800
Q96MX3	Zinc finger protein 48	ZNF48	4	5	5	5	12.9	67.819	239020000	28	8536600
A0A3B3ITJ4	Heterogeneous nuclear ribonucleoprotein L	HNRNPL	1	5	1	1	16	59.218	43786000	21	2085000
D3DTH7	Myosin IC, isoform CRA_a	MYO1C	1	5	5	1	8.5	98.933	157770000	46	3429700
F5GXS2	Actinin, alpha 4, isoform CRA_a	ACTN4	7	4	4	4	8.3	59.564	90540000	30	3018000
O75475	PC4 and SFRS1-interacting protein	PSIP1	3	4	4	4	7.5	60.103	166700000	28	5953700
A0A024R534	Metastasis associated 1 family, member 2, isoform CRA_a	MTA2	14	4	4	4	5.5	75.022	66573000	45	1479400
Q2VPJ6	HSP90AA1 protein	HSP90AA1	8	4	2	2	8.4	68.371	34788000	29	1199600
P13667	Protein disulfide-isomerase A4	PDIA4	3	4	4	4	7.1	72.932	47919000	38	1261000
P20700	Lamin-B1	LMNB1	6	4	4	4	6	66.408	114960000	35	3284500
P54886	Delta-1-pyrroline-5-carboxylate synthase	ALDH18A1	1	4	4	4	4.8	87.301	50593000	45	1124300
Q5T9A4	ATPase family AAA domain-containing protein 3B	ATAD3B	8	4	4	1	7.3	72.572	200790000	34	5905500
Q7Z4Q2	HEAT repeat-containing protein 3	HEATR3	1	4	4	4	5.4	74.582	162550000	31	5243600
B2RNR6	Zinc finger RNA binding protein	ZFR	4	4	4	4	7.4	117.01	60582000	46	1317000
Q9BQ70	Transcription factor 25	TCF25	10	4	4	4	8.9	76.666	99114000	29	3417700
Q9H2U1	ATP-dependent DNA/RNA helicase DHX36	DHX36	3	4	4	4	4.1	114.76	81157000	48	1690800
Q9NVI7	ATPase family AAA domain-containing protein 3A	ATAD3A	1	4	1	1	7.4	71.368	24025000	34	706620
A0A024R753	RNA binding motif protein 28 isoform 1	RBM28	5	4	4	4	7.5	85.737	147860000	37	3996200
A0A090N7X1	ATP-binding cassette, sub-family F (GCN20), member 2	ABCF2	5	4	4	4	7.7	71.289	225170000	33	6823300
A0A3B3ITZ9	Thyroid hormone receptor-associated protein 3	THRAP3	6	4	4	4	4.9	103.52	86191000	41	2102200
D6R9M0	Kinesin-like protein	KIF2A	8	3	3	3	6	58.632	54165000	28	1934500
A0A024RC67	Protein regulator of cytokinesis 1, isoform CRA_e	PRC1	2	3	3	3	5.2	71.664	161660000	32	5051900
A0A024R6K1	Cyclin K, isoform CRA_c	CCNK	5	3	3	3	9.1	64.239	115720000	20	5786100
P16403	Histone H1.2	H1-2	11	3	3	3	13.6	21.364	108280000	9	12031000
V9HW72	Epididymis secretory sperm binding protein	HEL-S-94n	5	3	3	3	6.4	62.639	98921000	35	2826300
P38606	V-type proton ATPase catalytic subunit A	ATP6V1A	3	3	3	3	5.3	68.303	60492000	34	1779200
P42166	Lamina-associated polypeptide 2, isoform alpha	TMPO	6	3	3	3	7.6	75.491	45943000	36	1276200
D6W5C0	Spectrin beta chain	SPTBN1	7	3	3	3	2	264.44	30511000	138	221090
Q08J23	RNA cytosine C(5)-methyltransferase NSUN2	NSUN2	2	3	3	3	5.3	86.47	46875000	44	1065300
Q14677	Clathrin interactor 1	CLINT1	3	3	3	3	5	68.259	89871000	22	4085000
Q58FF8	Putative heat shock protein HSP 90-beta 2	HSP90AB2P	1	3	1	1	8.9	44.348	13469000	20	673430
H7C2D3	Lysine-specific demethylase RSBN1L	RSBN1L	3	3	3	3	19.2	20.225	55243000	10	5524300
Q658Z6	Uncharacterized protein DKFZp451J085	DKFZp451J085	12	3	3	1	7.8	43.694	63663000	16	3979000
Q86U38	Nucleolar protein 9	NOP9	5	3	3	3	6.6	69.437	56549000	29	1950000
Q86XZ4	Spermatogenesis-associated serine-rich protein 2	SPATS2	3	3	3	3	9.7	59.544	50485000	27	1869800
B7WPG3	Heterogeneous nuclear ribonucleoprotein L-like	HNRNPLL	11	3	3	3	8.3	56.45	43546000	29	1501600
A0A024RCU9	SFRS protein kinase 1, isoform CRA_e	SRPK1	4	3	3	3	6.9	61.962	73757000	24	3073200
M0R3F1	Heterogeneous nuclear ribonucleoprotein U-like protein 1	HNRNPUL1	12	3	3	3	5.9	71.611	1213600000	29	41847000
Q6DCA8	BCLAF1 protein	BCLAF1	9	3	3	3	4.9	77.947	31453000	27	1164900
O00629	Importin subunit alpha-3	KPNA4	5	2	2	2	3.8	57.886	0	16	0
Q9UMF9	Eukaryotic translation initiation factor 3 subunit B	EIF3b	4	2	2	2	7.3	52.827	48452000	21	2307200
B4E1E0	CTP synthase	CTPS1	9	2	2	2	3.9	49.694	206210000	25	8248400
P31151	Protein S100-A7	S100A7	2	2	2	2	22.8	11.471	185480000	7	26496000
G8JLB6	Heterogeneous nuclear ribonucleoprotein H	HNRNPH1	25	2	2	2	6.4	51.229	32568000	19	1714100
P38432	Coilin	COIL	1	2	2	2	4.3	62.608	31701000	26	1219300
Q49AJ9	RPL3 protein	RPL3	11	2	2	2	8	28.581	109300000	13	8408000
P46087	Probable 28S rRNA (cytosine(4447)-C(5))-methyltransferase	NOP2	3	2	2	2	3	89.301	20151000	32	629710
I3L0L3	Vesicle-fusing ATPase	NSF	9	2	2	2	11.8	17.98	13075000	9	1452800
E9PHM6	Dystonin	DST	9	2	2	2	0.4	629.78	0	319	0
Q03252	Lamin-B2	LMNB2	3	2	2	2	3.9	69.948	0	37	0
Q05519	Serine/arginine-rich splicing factor 11	SRSF11	12	2	2	2	6.2	53.542	64090000	12	5340800
Q9UK43	Chondrosarcoma-associated protein 2	CSA2	12	2	2	2	3.4	65.585	0	22	0
Q13428	Treacle protein	TCOF1	6	2	2	2	1.5	152.1	0	76	0
Q14789	Golgin subfamily B member 1	GOLGB1	2	2	2	2	0.8	376.01	0	189	0
Q14807	Kinesin-like protein KIF22	KIF22	6	2	2	2	4.8	73.261	20750000	37	560800
Q15046	Lysine--tRNA ligase	KARS1	3	2	2	2	4	68.047	26334000	30	877800
Q6V0I7	Protocadherin Fat 4	FAT4	2	2	2	2	0.6	542.68	0	186	0
Q7L2E3	ATP-dependent RNA helicase DHX30	DHX30	3	2	2	2	2.8	133.94	11572000	75	154290
F2Z2W7	tRNA (uracil-5-)-methyltransferase homolog A	TRMT2A	3	2	2	2	3.3	70.834	9604000	34	282470
Q8N1G4	Leucine-rich repeat-containing protein 47	LRRC47	1	2	2	2	3.9	63.472	22372000	29	771440
A0A024R7C4	Protein KRI1 homolog	FLJ12949	7	2	2	2	4	67.423	20568000	22	934920
D3DPF9	Titin, isoform CRA_b	TTN	6	2	2	2	0.1	2993	0	1500	0
Q96HR8	H/ACA ribonucleoprotein complex non-core subunit NAF1	NAF1	1	2	2	2	5.1	53.716	111470000	11	10133000
Q96II8	DISP complex protein LRCH3	LRCH3	5	2	2	2	3.1	86.082	43356000	35	1238800
G3XAG1	Zinc finger protein 512	ZNF512	6	2	2	2	5.1	64.594	33402000	23	1452200
A0A2X0SSK2	DOCK7	DOCK7	5	2	2	1	1.1	198.46	9924000	89	111510
Q99856	AT-rich interactive domain-containing protein 3A	ARID3A	2	2	2	2	4.4	62.888	55163000	25	2206500
Q9BRS2	Serine/threonine-protein kinase RIO1	RIOK1	2	2	2	2	4	65.582	48698000	26	1873000
Q9BVS4	Serine/threonine-protein kinase RIO2	RIOK2	3	2	2	2	3.6	63.282	8300600	22	377300
Q9BW92	Threonine--tRNA ligase, mitochondrial	TARS2	4	2	2	2	3.6	81.035	21654000	44	492130
Q8IXG0	Crn protein	crn	4	2	2	2	2.9	83.138	6285700	39	161170
Q9H6R0	ATP-dependent RNA helicase DHX33	DHX33	5	2	2	2	3.1	78.873	16346000	42	389200
Q9NWK9	Box C/D snoRNA protein 1	ZNHIT6	1	2	2	2	6.2	53.918	27778000	34	816990
Q9NZT1	Calmodulin-like protein 5	CALML5	2	2	2	2	25.3	15.892	74072000	9	8230300
Q9P225	Dynein axonemal heavy chain 2	DNAH2	1	2	2	2	0.5	507.69	0	230	0
A0A0J9YY01	Unconventional myosin-XVB	MYO15B	11	2	2	2	0.9	333.72	0	136	0
O14830	Serine/threonine-protein phosphatase with EF-hands 2	PPEF2	1	1	1	1	1.5	86.517	0	41	0
H0Y6G3	WD repeat-containing protein 46	WDR46	11	1	1	1	5.3	35.817	0	13	0
C9IZQ6	HCG2022551, isoform CRA_j	KALRN	4	1	1	1	0.8	191.24	0	92	0
B1ANL0	Alkaline phosphatase	ALPL	6	1	1	1	6.5	22.998	17537000	7	2505300
I3L1H2	Asialoglycoprotein receptor 2	ASGR2	4	1	1	1	6.7	14.679	0	4	0
H0YJE6	Spectrin beta chain, erythrocytic	SPTB	5	1	1	1	1.1	117.49	0	59	0
H3BSU0	Liver carboxylesterase 1	CES1	3	1	1	1	17.9	9.4939	0	6	0
P27824	Calnexin	CANX	1	1	1	1	1.5	67.567	18867000	32	589590
B4DJ81	NADH-ubiquinone oxidoreductase 75 kDa subunit, mitochondrial	NDUFS1	4	1	1	1	3.6	66.921	24168000	35	690520
P35408	Prostaglandin E2 receptor EP4 subtype	PTGER4	1	1	1	1	2.3	53.119	0	16	0
Q49AK4	DCC protein	DCC	4	1	1	1	1.4	84.991	0	35	0
Q96C95	MLLT4 protein	MLLT4	8	1	1	1	2.6	43.212	0	22	0
E5RIY8	Cyclin-dependent kinase 16	CDK16	14	1	1	1	5.3	16.267	175540000	9	19505000
Q5VSR5	ATP-dependent 6-phosphofructokinase, platelet type	PFKP	2	1	1	1	8.1	22.677	0	7	0
A0A1B0GTB7	Spectrin alpha chain, non-erythrocytic 1	SPTAN1	9	1	1	1	50	2.5288	14646000	2	7323000
H7C071	Calcium/calmodulin-dependent protein kinase type 1	CAMK1	4	1	1	1	3.8	28.517	0	14	0
Q6DKJ9	BOP1 protein	BOP1	6	1	1	1	4.4	58.785	33758000	26	1298400
C9IZL7	Non-POU domain-containing octamer-binding protein	NONO	4	1	1	1	11.1	23.673	49439000	8	6179900
F8W9X7	Coiled-coil domain-containing protein 93	CCDC93	2	1	1	1	2.1	73.041	0	36	0
Q6ZMN5	PAN2-PAN3 deadenylation complex subunit PAN3	PAN3	3	1	1	1	3.2	53.635	0	23	0
A0A2R8Y534	DnaJ homolog subfamily C member 21	DNAJC21	3	1	1	1	3.4	48.456	0	14	0
D6RGC1	Arylsulfatase J	ARSJ	2	1	1	1	20.3	14.282	0	6	0
A0A087WZX9	Cytochrome P450 4A22	CYP4A22	5	1	1	1	3.6	40.154	811790000	18	45099000
Q5VUJ6	Leucine-rich repeat and calponin homology domain-containing protein 2	LRCH2	1	1	1	1	1.4	84.587	0	37	0
C9JS59	E3 ubiquitin-protein ligase RNF123	RNF123	5	1	1	1	1.1	81.531	0	36	0
A0A0A0MTR7	E3 ubiquitin-protein ligase RNF213	RNF213	3	1	1	1	0.2	591.4	104020000	274	379640
A0A0B4J210	La-related protein 1	LARP1	2	1	1	1	1.6	90.821	0	42	0
Q7L3T8	Probable proline--tRNA ligase, mitochondrial	PARS2	1	1	1	1	2.5	53.262	67838000	25	2713500
M0R1E7	Serine/arginine repetitive matrix protein 1	SRRM1	9	1	1	1	15.2	9.2246	47640000	5	9528100
Q8IZF6	Adhesion G-protein coupled receptor G4	ADGRG4	1	1	1	1	0.2	333.36	0	107	0
E7ENN3	Nesprin-1	SYNE1	4	1	1	1	0.3	964.83	0	465	0
F5H8I3	BPI fold-containing family B member 6	BPIFB6	2	1	1	1	9.1	9.7073	0	7	0
Q8TDD1	ATP-dependent RNA helicase DDX54	DDX54	1	1	1	1	1.1	98.594	0	46	0
A0A2R8Y6S1	Hamartin	TSC1	6	1	1	1	1	81.539	0	35	0
A0A6Q8PHP1	RNA-binding protein Musashi homolog 2	MSI2	5	1	1	1	72.7	2.4628	0	1	0
C9JG35	Zinc finger protein 668	ZNF668	6	1	1	1	28.3	9.7419	36685000	7	5240700
A0A024R2D3	THUMP domain containing 3, isoform CRA_a	THUMPD3	2	1	1	1	3	57.002	33671000	25	1346900
F6WYE2	TRIO and F-actin-binding protein	TRIOBP	5	1	1	1	4.3	28.957	0	15	0
Q9H4L7	SWI/SNF-related matrix-associated actin-dependent regulator of chromatin subfamily A containing DEAD/H box 1	SMARCAD1	1	1	1	1	1.7	117.4	0	44	0
A0A494BZW6	Ciliogenesis and planar polarity effector 1	CPLANE1	2	1	1	1	0.6	259.08	0	114	0
Q9HCM1	Retroelement silencing factor 1	RESF1	1	1	1	1	0.8	194.86	0	89	0
K7ER34	Septin-9	SEPTIN9	8	1	1	1	16.7	10.065	43169000	9	4796600
Q9UHK0	Nuclear fragile X mental retardation-interacting protein 1	NUFIP1	1	1	1	1	2.2	56.299	68617000	21	3267500
Q9Y6R9	Centrosomal protein CCDC61	CCDC61	1	1	1	1	2.3	57.368	3447000000	28	123110000
C6KIA9	Toll-like receptor 2	TLR2	1	1	1	1	8.9	14.779	0	6	0
F8VZY8	Chemokine-like protein TAFA-2	TAFA2	1	1	1	1	9.9	11.205	161690000	6	26948000
H0YG10	Nucleolar GTP-binding protein 2	GNL2	1	1	1	1	6.9	26.123	0	13	0
Q6YN44	Tumor endothelial marker 5	TEM5	1	1	1	1	2.5	34.593	980390000	14	70028000
Q7Z2R0	NEB protein	NEB	1	1	1	1	3.5	32.551	0	19	0
Q86UC5	RARB protein	RARB	1	1	1	1	2.6	39.196	0	12	0
