# Supplementary material for: Lactylation of METTL16 promotes cuproptosis via m6A-modification on FDX1 mRNA in gastric cancer
Source: Nat Commun. 2023 Oct 20;14:6523. doi: 10.1038/s41467-023-42025-8 (PMC10589265; doi:10.1038/s41467-023-42025-8)
Supplement: Supplementary file 7 — Source Data [file 41467_2023_42025_MOESM7_ESM.xlsx]

## Sheet: Figure 1
Fig. 1a
		1	2	3	4	5	6	7	8	9	10	11	12
	Gastric cancer	6.1172	7.8605	7.2794	10.1849	7.8605	8.4416	7.2794	10.1849	7.2794	6.1172	6.6983	7.2794
	Adjacent normal	5.5361	6.1172	6.6983	4.955	10.766	7.2794	12.5093	7.8605	4.955	4.955	6.1172	8.4416
		13	14	15	16	17	18	19	20	21	22	23	24
	Gastric cancer	6.6983	7.2794	7.8605	8.4416	8.4416	7.2794	11.3471	6.1172	6.1172	7.2794	9.0227	6.6983
	Adjacent normal	3.7928	5.5361	4.955	5.5361	3.7928	5.5361	4.3739	5.5361	6.1172	5.5361	6.1172	6.1172
		25	26	27	28	29	30	31	32	33	34	35	36
	Gastric cancer	12.0354	10.4679	12.5579	10.9904	8.37797	9.94544	10.4679	8.37797	9.42295	9.94544	10.9904	8.90046
	Adjacent normal	10.9904	9.42295	9.94544	9.42295	9.94544	8.90046	9.42295	9.42295	8.90046	9.42295	8.90046	9.42295
		37	38	39	40	41	42	43	44	45	46	47	48
	Gastric cancer	8.37797	10.9904	9.42295	14.6479	8.37797	16.7378	14.1254	11.5129	9.94544	14.6479	10.4679	9.94544
	Adjacent normal	8.37797	9.42295	10.4679	7.33299	8.90046	6.8105	12.5579	9.94544	7.85548	11.5129	8.90046	8.37797
Fig. 1b
					Fig. 1e					Fig. 1h
	Stage I+II	Stage III
	6.42492	5.52483				Cu2+	Ki67				Mucinous- adenocarcinoma	adenocarcinoma
	5.43377	10.2774				6.52	0.4				7.8605	6.1172
	5	5.79828				7.8605	0.55				10.1849	7.8605
	7.37486	7.34551				7.2794	0.7				7.2794	10.1849
	6.31339	6.17276				10.1849	0.7				8.4416	8.4416
	5.83173	5.47497				7.8605	0.8				11.3471	6.6983
	9.98764	8.83028				8.4416	0.6				7.2794	7.2794
	5.6241	7.62414				7.2794	0.6				12.5579	7.8605
	6.33026	11.1285				10.554	0.4				9.94544	8.4416
	2.90959	6.57448				7.2794	0.4				10.4679	7.2794
	6.47853	12.9714				6.1172	0.8				8.37797	9.0227
	6.57448	5.52483				7.2794	0.8				10.9904	6.6983
	7.93189	5.55449				6.6983	0.45				10.9904	9.42295
	6.57448	5.83173				7.2794	0.4				9.42295	9.94544
	5.47497	5.58704				7.8605	0.65				14.6479	8.37797
	4.21197	5.29352				8.743	0.8				16.7378	14.1254
	5.55449	6.17407				8.4416	0.6				11.5129	9.94544
	4.72276	12.2882				11.3471	0.75
	5	5.78803				6.1172	0.6
	4.70648	5.88056				6.02323	0.5			Fig. 1i
	6.36149	15.78				7.2794	0.5
						9.0227	0.6				No lymph node metastasis	lymph node metastasis
						12.0354	0.8				11.041	15.6292
Fig. 1c						10.4679	0.5				4.98303	12.8146
						12.5579	0.8				13.5485	16.1927
	Days elapsed	Cu2+ high	Cu2+ low			10.9904	0.5				10	16.2979
	14.7667	0				9.94544	0.6				13.7788	12.8178
	21.6667	1				10.4679	0.4				13.1521	11.9962
	31.7	0				8.37797	0.3				11.3308	11.8913
	26.9	0				9.42295	0.4				9.33462	12.1133
	26.8	0				9.94544	0.7
	6.9	1				10.9904	0.3			Fig. 1j
	60.1667	0				8.90046	0.5
	4.36667	1				8.37797	0.4				No vascular invasion	Vascular invasion
	11	1				10.142	0.7				11.041	15.6292
	31.6	1				14.6479	0.6				4.98303	12.8146
	36.8	0				16.7378	0.9				13.5485	14.3927
	56.7333	0				11.5129	0.6				10	13.8979
	60.6667	0				9.92544	0.8				11.1521	18.5313
	55.2333	0				14.6479	0.9				11.4089	13.7788
	1.03333	1				10.4679	0.25				11.3308	12.8178
	15.1		0			9.93	0.6				9.33462	12.3703
	15.9333		0								11.9962	11.8913
	16.6333		0
	16.8333		0		Fig. 1f
	13.1		0							Fig. 1k
	12.6667		0			PLR	Cu2+
	35.7667		0			91.7695	1.7375				Peri-tumor	Tumor
	39.1333		0			161.157	1.3625				6.091	8.487
	76.8333		0				2.1125					7.319
	67.4		1			217.073	2.2375				5.975	5.93
	25.5		0			54.8913	1.7375				7.418	11.713
	8.33333		1			152.756	2.9875					6.39
	33.9		0			60.8824	1.6125				6.786	5.832
	32.9667		0			94.7977	1.2375				6.388	6.601
	32.9333		0			110.286	2.1125				6.025	12.513
	32.1667		0			135	1.4875				6.371	6.419
	32.6333		0			201.087	1.4875				6.217	7.312
	70.5		0			175.556	1.9875				5.846	6.586
	8.8		1			82.1256	2.4875				6.337	8.776
	36.2333		0			105.594	1.8625				7.213	10.14
	36.1333		0			268.376	1.9875				7.234	8.745
	7.16667		0			194.531	2.9875				6.438	7.664
						68.8742	2.6125				6.987	13.284
						183.851	2.1125				6.161	7.71
Fig. 1d						53.4722	1.6125				7.026	7.8
						69.6	1.6125					6.11
	Days elapsed	Cu2+ high	Cu2+ low			54.5802	1.7375				6.081	7.196
	14.7667	0				73.7705	1.9875				6.952	10.786
	0.033333	1				171.028	3.7375				5.63	12.143
	31.7	0				159.873	1.8625					8.958
	26.9	0				388.776	2.8625				6.417	8.106
	26.8	0				248.421	3.4875				5.953	8.019
	6.9	1				262.992	2.7375				7.885
	60.1667	0				92.1127	2.2375				6.448	9.599
	4.36667	1				225	1.9875				6.347	8.83
	6.1	1				87.6543	1.6125				6.592	6.197
	31.6	1				89.2655	1.6125				7.153	7.179
	36.8	0				183.544	1.2375				6.058	6.024
	56.7333	0					1.7375				5.812	13.68
	60.6667	0				89.2405	1.9875				6.13	5.998
	55.2333	0				186.705	2.3625				6.343	8.782
	1.03333	1				235.802	2.2375				5.863	10.4
	15.1		0			132.54	2.3625				5.734	7.681
	15.9333		0			150.622	2.3625				6.234
	13.0667		0			171.264	1.7375				6.642
	16.8333		0			124.845	1.8625				9.992	6.231
	13.1		0			66.0256	1.7375					10.416
	9.56667		0			65.035	1.1125				5.854	7.007
	35.7667		0			190.845	1.8625				6.11	7.131
	76.8333		0			100	1.7375				6.001	6.128
	67.4		1			79.7619	1.1125				6.261	11.349
	25.5		0			233.333	0.8625				6.721	12.026
	8.33333		1								7.816
	33.9		0								6.252
	32.9667		0		Fig. 1g						6.373	6.993
	32.9333		0								8.327	8.094
	32.1667		0			NLR	Cu				7.066	11.151
	32.6333		0			1.95885	1.7375				7.238	13.586
	70.5		0			3.66942	1.3625				7.713	12.565
	8.8		1			2.52033	2.2375				9.385	9.432
	36.2333		0			1.43478	1.7375				4.12	7.935
	36.1333		0			4.29921	2.9875				7.79	6.229
	7.16667		0			0.905882	1.6125
						2.19653	1.2375
						2.38286	2.1125
						2.41429	1.4875
						1.92391	1.4875
						2.97778	1.9875
						3.36232	2.4875
						2.21678	1.8625
						5.65812	1.9875
						1.57812	2.9875
						4.20455	2.3625
						1.04305	2.6125
						2.03106	2.1125
						1.35417	1.6125
						1.008	1.6125
						1.26336	1.7375
						2.0765	1.9875
						4.05607	3.7375
						3.1465	1.8625
						5.40816	2.8625
						3.16842	3.4875
						2.22047	2.7375
						1.55493	2.2375
						3.40625	1.9875
						1.88889	1.6125
						1.51412	1.6125
						1.44304	1.2375
						1.67089	1.9875
						2.74566	2.3625
						3.82099	2.2375
						0.698413	2.3625
						1.86307	2.3625
						3.27586	1.7375
						1.83851	1.8625
						1.85897	1.7375
						1.3986	1.1125
						2.6338	1.8625
						1.28912	1.7375
						1.84524	1.1125
						1.91398	0.8625

## Sheet: Figure 2
Fig. 2a											Fig. 2c
												relative cell viability
	m6A	Cu2+		dot blot										Ctrl			METTL16-Sh1			METTL16-Sh2
	0.071	6.52										Elesclomol (μM)	0	100	100	100	100	100	100	100	100	100
	0.065	7.8605											0.008	92.1	87.3	82.4	96.1	91.2	88.756	92.12	94.25	88.1
	0.0894	7.2794											0.04	57.1	53.2	43.25	82.12	84.23	86.978	80.12	81.21	76.54
	0.09514	10.1849											0.2	34.8	43.12	32.1	69.12	64.025	70.3	70.1	64.2	63.2
	0.1012	7.8605											1	20.3	24.8	26.012	43.02	50.25	45.87	46.05	55.02	51.02
	0.1232	8.4416
	0.071	7.2794
	0.1614	10.554									Fig. 2d
	0.05123	7.2794										relative cell viability
	0.0641	6.1172												Ctrl			METTL16-Sh1			METTL16-Sh2
	0.0871	7.2794										Elesclomol (μM)	0	100	100	100	100	100	100	100	100	100
	0.01632	6.6983											5	86.48	91.2	87.8	91.2	95.7	89.4	93.2	95.1	87.3
	0.0231	7.2794											25	58	68.645	63.34	91.23	85.12	87	89.34	80	77.032
	0.014	7.8605		Fig. 2b									100	36.123	35	28.343	60.12	64.021	69.1	56.34	62.343	54.232
	0.0364	8.743											500	19.4	26.34	18.434	43	50.125	46.2343	46.1	45.232	41.02
	0.09465	8.4416
	0.14821	11.3471
	0.0556	6.1172
	0.09862	6.02323									Fig. 2e
	0.064158	7.2794										relative cell viability
	0.04354	9.0227												Ctrl			METTL16-Sh1			METTL16-Sh2
	0.1574	12.0354										Disulfiram-Cu (μM)	0	100	100	100	100	100	100	100	100	100
	0.1361	10.4679											0.04	86.7	92.32	89.2	91	96.2	93.213	93.01	95.41	96
	0.147874	12.5579											0.2	67.02	54.2	65.4	91	85.12	86.002	81.02	80.2	86.9
	0.1097	10.9904											1	42.31	38.12	32.12	70.12	68.1	69.12	68.225	60.2	65.036
	0.0964	9.94544											5	19.87	23.154	15.31	43.123	49.8	48	44.032	41.78	38.15
	0.1054	10.4679
	0.1312	8.37797
	0.1842	9.42295									Fig. 2f
	0.1647	9.94544
	0.1874	10.9904												Ctrl			TTM			METTL16-Sh1			METTL16-Sh1+TTM
	0.1351	8.90046										Elesclomol (μM)	0	100	100	100	100	100	100	100	100	100	100	100	100
	0.1351	8.37797											0.008	83.2	87.12	92.36	91.2	95.86	92.69	96.12	91.02	89.2	93.1	95.25	96.25
	0.1031	10.142											0.04	58	53	43	92	90	87	81	85	87	84	95	91
	0.131	14.6479											0.2	43	35	32	83	81	86	70	64	69	81	86	87
	0.213	16.7378											1	26.1	25.1	20.31	72.1	75.3	74.02	42.8	50.2	45.3	81.1	78.02	73.5
	0.0614	11.5129
	0.17375	9.92544									Fig. 2g
	0.165	14.6479
	0.1241	10.4679												Ctrl			KO-1			KO-4			KO-6
	0.15125	9.93										Elesclomol (μM）	0	100	100	100	100	100	100	100	100	100	100	100	100
	0.03625	2.6338											0.008	92.12	87.15	82.76	95.03	92.15	91.02	82.64	95.1	87.95	92.6	94.8	87.3
	0.01361	1.28912											0.04	58.1	53.8	43.2	81	84	77	81	73	71	73	71	64
	0.064	1.84524											0.2	42.5	36.1	31.9	63.12	64.02	68.79	53.2	64.1	57.8	48.02	54.03	56.89
	0.02625	1.91398											1	25.1	19.2	26.02	57.845	46.12	51.036	43	50	37.15	32	40	36
											Fig. 2h
														Ctrl			KO-1			KO-2			KO-3
												Disulfiram (μM）	0	100	100	100	100	100	100	100	100	100	100	100	100
													2	86.7	92.1	88.94	93.2	94.2	90.56	91.02	95.7	93.3	93.2	98.56	96.2
													10	67.7	58.03	65.01	80.9	80.1	76.45	91.2	85	84.454	81	81.34	89.45
													50	32.1	36.2	42.12	70	62.45	69	53.345	60.12	55.5645	68.1	60.23	62.165
													200	20	22.56	14.342	48.1	46.78	41.3	38.145	39.4	36.6	38.2	29.34	31.45

## Sheet: Figure 3
Fig. 3e								Fig. 3i
	NC			M16-Sh							Ctrl			Sh			Sh+FDX1-OE
	1	1.13114	1.10581	0.414	0.43875	0.450584			Elesclomol (μM）	0	100	100	100	100	100	100	100	100	100
	1	1.015	1.1034	0.49605	0.53025	0.48075				2	86.2	92.1	84.5	91.2	96.1	84	83.1	95.2	86.7
										10	59	53.12	43.2	81.3	79.8	86.1	45.7	36.8	53.1
Fig. 3f										50	43.1	34.1	32.1	70.3	72.4	65	38	32	23
										200	19.2	24.3	25.3	45.2	49.8	45.2	23.2	18.1	14.6
								Fig. 3j
											Ctrl			KO-1			KO-2			KO-2+FDX1-OE
									Elesclomol (μM）	0	100	100	100	100	100	100	100	100	100	100	100	100
										2	87.2	92.3	83.1	91.2	95.7	88.7	92.3	95.4	87.2	83.1	75.1	87.3
										10	58	53.2	43	81	73.1	71	81	84.2	77.2	53.7	48.2	63.7
										50	43.5	35	32.5	53.1	63.2	58.1	68.7	64.2	63.1	48.2	41.3	32.1
										200	20.13	25.2	22.87	37.11	49.27	43.25	51	57.8	46.2	18	14.2	20.8
								Fig. 3k
Fig. 3g											Ctrl			METTL16-OE			METTL16-OE+FDX1-Sh
									Elesclomol (μM）	0	100	100	100	100	100	100	100	100	100
										2	87.1	92	82.1	83.1	82.1	86.8	90.3	92.1	83.9
										10	58	52.3	60.78	56	48.02	51.25	78	87	86
										50	43.2	34.8	32.1	23.1	30.9	23.7	70.1	78.4	66.4
										200	20.12	24.3	27.51	16.1	20.3	14.2	48.1	50.3	61.2
Fig. 3h

## Sheet: Figure 4
Fig. 4a
		Ctrl	METTL16-Sh
	IgG	1	1.23
		1.25	1.43
		1.18	4.234
	FDX1	35.3	18.14
		39.12	16.234
		37.34	15.34
Fig. 4b
	Ctrl			METTL16-KO			METTL16-OE
	35.3	39.46	36.7	12.215	15.64	13.15	87.5	105	92.61
Fig. 4c
			Ctrl			M16-Sh1
	Disulfiram-Cu (μM)	0	1	1	1	1	1	1
		1h	0.82	0.96	1.05	0.81	0.92	0.89
		3h	0.91	0.85	0.93	0.68	0.54	0.65
		6h	0.82	0.77	0.71	0.31	0.38	0.28
Fig. 4e
	Ctrl			METTL16-OE			METTL16-OE
	1	0.9945	1.05808	1.6142	1.5223	1.723	1.8842	1.85	2.1
Fig. 4f
		Position	Sequence context	Structural context	Score(binary)	Score(knn)	Score(spectrum)	Score(combined)	Prediction
	1	580	GCAATCACTGATGAGGAGAATGACATGCTCGATCTGGCATATGGA	IPPPPPPPMMMMPPPPPPPPPPPPPPPIIPPPPPMPPPPPIPPPP	0.465	0.349	0.655	0.535	m6A site (Low confidence)
	2	602	ACATGCTCGATCTGGCATATGGACTAACAGACAGATCACGGTTGG	PPPPPIIPPPPPMPPPPPIPPPPPMMMPPPPPPPPPIIIPPPHHH	0.746	0.651	0.639	0.698	m6A site (Very high confidence)
	3	610	GATCTGGCATATGGACTAACAGACAGATCACGGTTGGGCTGCCAA	PPPPMPPPPPIPPPPPMMMPPPPPPPPPIIIPPPHHHHHHPPPII	0.465	0.433	0.671	0.546	m6A site (Low confidence)
	4	655	ATCTGTTTGACAAAATCTATGGACAATATGACTGTTCGAGTGCCT	PPPPPPPPPMMMMMMPPPPPHHHHHPPPBPPMMPPPPPIPPPPPM	0.664	0.659	0.734	0.691	m6A site (Moderate confidence)
	5	663	GACAAAATCTATGGACAATATGACTGTTCGAGTGCCTGAAACAGT	PMMMMMMPPPPPHHHHHPPPBPPMMPPPPPIPPPPPMMMMMMMMP	0.56	0.534	0.635	0.588	m6A site (Moderate confidence)
	6	698	CTGAAACAGTGGCTGATGCCAGACAATCCATTGATGTGGGCAAGA	PMMMMMMMMPPPPHHHHPPPPMMMMMPPPPPHHHHPPPPPMMMMM	0.455	0.434	0.681	0.545	m6A site (Low confidence)
	7	820	AAATGAGAACATGGATGAGTGGACTTCATATTATGACTAGCTTTA	PIPPPPPPPPPPIPIIPPPPIPMMMPPPPPPPPIIIIIIIIIIIP	0.866	0.572	0.751	0.805	m6A site (Very high confidence)
Fig. 4h
		Ctrl	METTL16-Sh		Ctrl	METTL16-Sh
	FDX1-602	15.4	5.23		101.852	34.5899
		15.26	7.23		100.926	47.8175
		14.7	5.67		97.2222	37.5
	FDX1-820	0.4	0.2		2.6455	1.32275
		1.23	1		8.13492	6.61376
		0.6	0.32		3.96825	2.1164
Fig. 4i
			ctrl			METTL16-OE1			METTL16-OE2
	Firefly	WT	27894	26401	33775	55714	62800	65619	68104	62694	73337
		602-del	18746	18996	22761	16317	12583	14952	67293	66707	68475
	Renilla	WT	27843	26481	31251	34515	41254	39714	36145	32151	36450
		602-del	18641	19484	21021	13245	10214	13218	50132	54132	51314
Fig. 4j				Fig. 4k
	log2(METTL16 counts+1)	log2(FDX1 counts+1)			M16	FDX1
	10.6829	10.3781			0.843	5.09
	10.4044	11.0896			1.20788	1.99
	10.6443	11.1429			1.02	1.13
	10.3891	10.4443			1.06	2.3143
	10.6795	10.2215			1.37	2.2134
	11.4802	10.4272			2.93424	2.8934
	11.0815	10.5669			5.17	2.8932
	10.2426	10.3434			1.28288	3.90234
	10.5189	9.8598			1.9334	2.0934
	10.2479	9.64			1.4168	2.44546
	11.398	11.5123			1.913	3.31324
	10.4377	10.2057			2.9334	3.082
	10.8356	10.6852			6.56384	4.2264
	10.7287	10.4407			2.15914	5.0043
	10.3293	11.0356			2.93434	5.113
	10.3097	11.3465			2.45124	4.4865
	10.8309	11.257			3.83042	4.4968
	11.1569	10.9058			5.343	4.49836
	11.2858	11.2972			3.52794	5.113
	11.0735	10.1936			5.675	4.56185
	11.1137	11.4733			3.6192	5.135
	10.7985	10.2063			2.55288	4.58057
	10.7661	10.7077			3.51296	6.11324
	10.099	10.9979			6.32243	4.66715
	10.2673	10.8501			2.90436	7.09243
	10.965	9.6979			2.58696	4.7283
	10.2466	11.6202			8.83688	7.112
	10.6916	10.5169			6.3435	6.113
	10.1303	10.9307			3.53293	5.004
	10.8822	11.5313			4.35435	4.8556
	10.4057	11.502			3.45634	7.0934
	11.8053	11.0172			4.55255	7.4045
	10.6982	12.1082			5.32435	8.36336
	10.3383	11.7935			3.44978	9.1343
	10.8851	9.2127			1.03435	6.543
	10.4318	11.0101			2.87176	7.543
	10.8191	11.5178			3.96161	9.543
	10.0623	10.5789			7.12544	8.61752
	11.3324	10.809			2.3308	7.543
	10.5286	10.752			4.9143	8.94464
	10.5676	9.9293			2.42656	9.0056
	10.1063	9.2767			9.0132	9.97357
	10.6171	10.3766			3.65414	10.0615
	9.705	9.602			7.56616	11.4343
	9.9122	10.6656			11.121	10.4602
	11.0146	9.9999			2.9223	10.6091
	10.5908	10.5166			11.143	9.5243
	10.5575	11.5045			9.9232	10.56
	10.3418	10.7812			6.00808	11.0554
	10.2916	10.7526			11.1243	9.5432
	11.03	11.735			7.07872	11.632
	11.5859	10.3226			8.12435	12.0604
	10.8696	9.207
	11.9431	8.8619
	10.653	9.9803
	10.9565	11.4316
	10.1934	9.7811
	10.9756	10.7732
	10.5112	11.9391
	10.7984	11.0343
	11.4141	9.4303
	10.2224	9.7136
	10.4546	10.0623
	10.8756	10.8221
	11.2254	10.3276
	11.4539	11.0118
	10.7009	10.1173
	10.3903	10.0538
	10.3176	9.6387
	10.7049	10.5788
	10.6307	11.2001
	10.7587	10.7976
	10.571	10.6272
	10.3345	9.7732
	10.2555	9.7217
	10.2461	10.6781
	11.4958	10.0263
	11.3233	13.4967
	11.1344	10.6474
	11.1346	10.0837
	10.8027	10.6631
	10.1506	10.7359
	10.8037	9.6721
	11.157	11.2077
	11.0513	10.6423
	11.0583	9.4057
	11.6625	10.8103
	10.6659	11.3671
	10.9048	11.4085
	9.2798	11.0466
	10.7726	9.9325
	10.4741	10.6876
	10.4276	9.5013
	10.2247	10.2167
	9.9404	10.5837
	9.3617	11.5763
	11.0507	9.6883
	10.3505	10.383
	10.3031	9.6671
	11.1154	10.8535
	11.3492	10.9527
	10.8851	9.9111
	9.7237	10.7415
	10.6689	9.7611
	9.7692	11.1044
	10.8196	10.9646
	10.2965	9.315
	10.4686	10.5239
	11.1311	10.4505
	10.1081	10.6514
	10.4044	8.3028
	11.2037	11.0834
	10.8012	10.5744
	10.494	11.2004
	10.7252	10.4189
	11.0378	11.2424
	11.1238	11.8153
	10.7838	9.0629
	11.0621	10.6814
	10.5271	11.2604
	11.3424	10.3953
	10.4851	11.1105
	10.2724	10.6968
	10.2647	11.0162
	10.6416	9.1529
	10.7235	12.1912
	11.0226	12.1863
	10.4298	10.7084
	10.8176	10.6427
	10.5952	11.2488
	10.6359	11.7511
	10.3068	9.5822
	9.9824	11.4833
	10.4922	9.4573
	10.1266	11.0923
	10.9996	9.121
	10.5696	11.1065
	10.0489	10.8474
	10.9006	10.449
	10.9207	10.5223
	10.9089	10.2124
	9.9273	10.0805
	10.2191	10.9896
	10.3938	11.1665
	11.0215	10.6879
	10.9572	10.1053
	10.9997	10.7315
	10.5964	10.6563
	10.7804	10.5849
	11.2651	11.9441
	10.7718	10.0862
	11.3311	9.9736
	10.9207	10.6859
	10.804	11.1897
	11.0957	11.0359
	10.314	10.4439
	10.7937	10.3909
	11.2856	10.0771
	10.4855	10.3709
	11.1024	10.4146
	10.819	10.6309
	11.6384	12.0027
	10.8157	10.6257
	10.5007	10.068
	10.3932	11.0386
	10.3931	10.1735
	10.6753	10.5645
	10.9366	10.0973
	10.7168	11.0767
	10.2594	9.5302
	10.0945	10.8487
	10.0031	10.6566
	10.6405	9.7346
	11.0322	10.8249
	10.2322	9.5217
	9.9658	9.5243
	11.5662	11.5007
	10.4715	11.3168
	11.2672	10.777
	9.8373	10.6393
	9.9398	10.5743
	10.6793	10.8807
	10.7394	10.5085
	10.4014	10.7391
	10.9104	9.3551
	11.1914	10.5647
	11.2663	10.2669
	10.6725	10.6318
	11.2773	10.0011
	10.7122	10.7697
	10.974	11.1674
	10.3216	10.7832
	10.3304	10.7097
	10.978	10.3067
	10.8522	9.8795
	10.9463	11.0471
	10.6015	9.8633
	10.2892	10.8639
	10.6044	10.8289
	10.219	10.518
	10.3435	10.7756
	10.3508	10.2591
	10.308	9.9878
	10.5689	10.8607
	10.8352	9.9123
	11.3557	11.3202
	11.0272	10.6032
	10.2196	10.3481
	10.9748	9.2861
	10.3744	9.9344
	10.6982	11.6062
	10.13	9.6198
	10.989	9.8979
	10.5478	10.8414
	10.6984	11.2823
	10.7858	10.2034
	11.0305	10.6129
	10.7324	10.4762
	11.1877	9.8951
	10.981	9.4645
	10.7218	9.4269
	11.2146	10.6845
	10.7173	11.1047
	11.0902	9.9373
	10.3489	10.8717
	11.0155	9.4016
	10.3746	9.803
	11.2269	10.1941
	11.3692	10.6424
	9.796	11.025
	10.71	11.2478
	10.7622	10.0592
	10.4385	11.4758
	10.6406	11.0542
	10.0534	10.3367
	11.155	9.2674
	10.8382	10.9795
	10.62	10.1432
	10.979	10.3022
	10.9807	10.9146
	11.089	9.1493
	10.5897	10.1402
	10.6291	9.5946
	10.0926	10.8809
	10.5444	10.4193
	11.0762	9.6689
	11.585	12.9669
	10.767	10.1112
	10.6203	10.3007
	10.2889	10.0002
	10.2246	10.883
	10.7299	10.011
	10.4288	10.2275
	10.9789	10.6545
	10.6291	10.2719
	9.9642	8.4794
	10.8281	9.3486
	10.3661	10.5424
	10.0044	9.3303
	10.5841	9.4819
	10.827	9.5622
	10.7156	10.081
	10.5918	11.0966
	11.218	11.2117
	11.4136	10.1448
	10.9959	9.1403
	11.0933	10.9319
	11.3238	10.3542
	10.8585	11.6172
	10.8641	9.2841
	9.9261	9.1162
	11.2776	11.4776
	11.0743	10.2959
	11.7403	11.9567
	10.5022	9.9693
	11.1307	10.419
	10.2094	9.7963
	10.607	11.1865
	10.7377	9.8395
	11.485	10.6536
	10.4598	10.8683
	10.4611	10.3909
	11.2224	11.2565
	10.1467	10.6808
	10.4463	10.1461
	10.852	11.302
	11.2784	10.631
	9.9937	9.7027
	10.8748	10.3429
	9.7573	10.2051
	10.0547	9.6671
	10.6846	11.1454
	10.9906	9.9236
	10.9291	8.7338
	10.336	9.9864
	10.6479	9.993
	10.8207	10.7531
	10.9449	11.3121
	10.5284	10.3054
	10.2518	10.0058
	9.7378	10.469
	10.0884	9.3727
	9.5278	10.3893
	11.247	11.3269
	10.245	9.9687
	10.8203	11.0226
	10.6028	10.5214
	10.7263	10.0043
	10.9088	9.2275
	11.3369	11.6078
	11.0998	10.8323
	10.3016	10.4051
	10.7976	10.2828
	10.9642	10.7148
	9.7766	10.7518
	10.2177	9.5772
	11.3262	10.0071
	10.9308	11.0294
	11.0305	10.0962
	10.5961	10.9109
	10.8413	9.7085
	11.1161	11.5039
	11.065	10.6425
	10.4099	10.3202
	11.0164	11.686
	11.1177	10.9929
	10.8035	9.7472
	10.9886	10.249
	10.4571	9.7668
	11.036	10.367
	10.5516	10.5266
	10.2875	11.3355
	11.2726	9.9212
	10.934	9.7316
	9.8559	10.3431
	10.2361	11.0196
	10.1405	11.8893
	10.3769	10.132
	10.8641	10.3402
	11.0655	11.574
	10.4125	12.8577
	10.1619	10.5422
	10.3883	10.342
	10.1101	9.8437
	10.6654	11.0162
	10.1191	10.5537
	10.0303	9.9964
	11.3896	10.9664
	11.4023	11.1019
	10.4139	10.3634
	10.1687	10.2388
	9.6182	10.9772
	11.143	8.9984
	11.2109	11.0425
	10.9042	11.6751
	11.2511	10.4206
	11.6287	10.3882
	11.3695	9.9556
	11.1973	10.6148
	10.8739	9.9111
	10.768	10.6493
	10.1628	9.9663
	10.6918	11.2458
	10.7658	10.2423
	10.8816	9.7329
	10.5408	10.9396
	10.748	11.0342
	10.5318	10.4873
	10.7904	10.0723
	10.5001	10.5143
	10.8611	10.5947
	10.7753	9.5856
	11.7232	11.8137
	11.6053	11.5693
	10.5626	10.4623
	10.2401	9.852
	10.6487	9.9401
	10.8939	10.7787
	10.1091	9.9131
	10.2511	10.7447
	11.3104	10.307
	10.5658	10.4789
	11.6415	9.1237
	10.896	9.4672
	11.2409	11.3122
	10.6172	10.5029
	11.2118	10.916
	9.9143	10.4354
	10.6494	11.5328
	10.5321	11.2181
	10.5208	10.3672
	11.2144	10.196
	10.1771	12.0472
	10.222	10.5993
	11.2379	10.0829
	11.0153	9.6524
	11.1217	10.7413
	10.8821	10.4475
	10.8535	11.295
	10.1876	9.4681
	10.9465	9.4633
	10.6541	9.9045
	10.699	11.0842
	10.6405	10.8211
	10.3877	10.18
	10.8192	10.2687
	11.8032	10.6143
	9.5844	10.2378
	10.8913	10.684
	9.9005	10.4924
	10.7551	9.014
	11.0835	10.9577
	11.3501	11.2732
	11.2388	9.1245
	11.1902	10.0766
	10.4099	10.7093
	10.7276	10.3679
	10.1721	10.5115
	10.5398	10.8099
	9.5151	10.6293
	10.7575	10.0189
	10.4121	11.4059
	10.9707	9.3852
	10.9763	9.0108
	10.7363	10.3662
	10.5799	9.6005
	10.962	9.9288
	10.7271	10.2707
	9.4456	9.7321
	10.0849	10.9572
	9.9752	10.3976
	10.558	12.0721
	10.6556	9.8418
	10.9605	11.2591
	11.4069	10.2953
	10.4416	10.0741
	10.3422	10.7311
	10.8859	10.0819
	10.3067	10.8073
	11.056	10.3019
	10.741	12.6253
	10.5524	10.5524
	11.3084	10.7068
	10.8104	11.2896
	11.3654	11.0712
	10.5089	10.5715
	10.9168	10.0575
	10.7529	9.9889
	10.2344	10.8335
	9.5791	9.3575
	9.3505	9.337
	9.4967	9.4472
	8.7208	9.2352
	8.9051	8.9548
	9.0191	9.0969
	9.6476	8.6597
	10.0255	8.6833
	9.617	9.048
	9.0402	9.6885
	9.1053	9.8837
	9.281	9.3006
	9.8296	8.4208
	9.6811	8.8237
	8.9275	9.5598
	9.1894	9.5963
	8.9966	9.2381
	9.0305	9.7468
	8.9315	9.4925
	9.8248	8.667
	9.9568	8.4975
	9.4485	9.3345
	8.9248	9.9299
	9.0163	9.6243
	9.8098	8.3887
	9.1697	9.5811
	9.2603	9.7974
	9.1577	9.9552
	9.2126	9.8372
	9.1185	9.1359
	8.9237	9.1973
	9.6276	8.3232
	9.0419	9.3719
	9.6946	8.4399
	9.3388	9.2832
	8.9376	8.9544
	8.8035	9.3023
	9.0629	9.5607
	9.4175	9.7362
	9.2856	9.4272
	9.5952	9.6108
	9.1743	9.2431
	8.9948	9.8724
	10.6963	10.1932
	9.2395	9.738
	9.4282	8.8228
	9.0682	9.6821
	9.8478	8.5448
	9.2653	8.9958
	9.4749	9.1828
	8.8568	9.5294
	9.0334	9.5464
	9.0045	9.5825
	9.1941	9.07
	9.8046	8.6362
	9.2223	9.4282
	9.1595	9.9992
	9.346	9.5113
	9.0865	9.8334
	9.9018	8.7691
	8.9014	9.2863
	9.4435	8.4633
	9.8598	8.2464
	9.1905	9.5047
	9.6224	9.1727
	9.0208	9.3778
	9.8884	8.8528
	9.975	8.5294
	8.8995	9.3865
	9.0078	9.1623
	9.803	8.5747
	9.4262	9.4018
	9.4582	8.4109
	9.1121	9.8741
	9.2349	9.1652
	9.0864	9.007
	9.4889	8.6184
	8.5451	10.0116
	9.0125	9.7802
	9.286	9.621
	10.1166	8.6377
	10.1384	8.3337
	9.5407	9.6673
	9.1506	9.5758
	8.9403	9.823
	9.9994	8.7741
	9.4521	9.2946
	8.8383	8.5786
	9.034	9.6848
	8.9835	9.3383
	9.352	9.8124
	9.1285	9.4412
	9.119	10.0661
	9.4427	9.8898
	9.2571	9.4803
	9.8271	8.3953
	8.319	8.8156
	9.142	9.171
	9.3257	10.3135
	9.0053	9.6018
	9.7374	8.6171
	9.3768	8.795
	9.2539	9.246
	8.7383	9.4812
	9.244	9.0113
	9.2921	8.6163
	9.1743	9.7396
	8.7904	9.7514
	9.0786	9.4886
	9.4311	9.977
	9.8326	8.1882
	9.3808	9.4488
	9.8783	8.92
	9.6019	9.8161
	9.6251	8.2571
	8.9525	10.0942
	9.0303	9.5199
	9.7026	8.9771
	9.8064	8.6888
	9.0235	9.0999
	9.8273	8.1106
	9.1128	9.601
	10.0781	9.1392
	9.311	10.2746
	9.5603	8.3977
	9.3378	9.7954
	9.1137	9.6744
	10.1923	8.221
	9.2961	10.13
	9.0681	9.6774
	9.6088	9.401
	9.117	9.8692
	9.1009	9.0791
	9.1777	9.4703
	9.1122	9.5143
	8.9909	9.6073
	9.332	9.6523
	9.8463	8.5227
	9.894	8.5732
	9.8554	8.2291
	10.0819	8.0435
	8.7934	9.7631
	9.0623	9.4026
	8.9125	9.9339
	9.6363	8.7459
	9.3917	9.3917
	8.8931	9.6367
	9.3221	9.6368
	9.7325	8.6285
	9.4325	9.3643
	9.2343	9.7638
	9.1544	9.894
	9.194	9.5362
	8.7389	9.5775
	9.5255	8.7989
	9.6943	9.2216
	9.2052	9.8606
	9.1057	9.5606
	9.8959	8.3995
	9.7919	8.798
	9.6914	9.0496
	9.3547	8.2061
	9.101	9.5011
	9.2437	9.6619
	8.2508	8.9702
	8.0203	8.9079
	9.3348	9.7298
	9.5164	9.8762
	9.0169	8.9187
	8.4145	9.6147
	9.4176	9.6031
	9.0356	9.5463

## Sheet: Figure 5
Fig. 5a
	0			1			5
	1	1.23	0.85	1.0645	1.2012	0.954	1.021	1.521	1.345
Fig. 5b							Fig. 5f
Fig. 5c
							Fig. 5g
Fig. 5d
Fig. 5i
		100μg/ml lac-peptide		100μg/ml N-peptide
	1:1000	0.2497	0.0655	2.2207	1.4825
	1:3000	0.1101	0.0489	1.3446	0.7581
	1:9000	0.054	0.0364	0.6666	0.3163
	1:27000	0.0409	0.0301	0.3033	0.1431
	1:81000	0.0341	0.0295	0.1505	0.0832
	BLANK	0.0297	0.0293	0.0371	0.05
Fig. 5j
Fig. 5k
Fig. 5l
Fig. 5m

## Sheet: Figure 6
Fig. 6b
Fig. 6d
Fig. 6e
Fig. 6f
Fig. 6g
Fig. 6h
	WT			WT+T2			K229R			K229R+T2			K229E			K229E+T2
FDX1	139.98	133.379	142.778	74.2343	80.2334	82.4543	80.9198	73.684	70.6918	76.2334	90.232	85.3432	165.98	157.598	176.543	178.345	169.23	158.123
Fig. 6i
WT			WT+T2			K229R			K229R+T2			K229E			K229E+T2
1.5842	1.612	1.46567	0.44765	0.5232	0.64532	0.543	0.632	0.582	0.62323	0.653	0.5654	1.9454	1.9434	2.1434	2.112	1.8943	2.1756
Fig. 6l
	FDX1	SIRT2
	2.58288	10.3206
	2.112	4.2343
	1.765	6.02856
	6.2342	2.63028
	4.12323	2.95476
	4.35435	6.232
	2.70588	8.232
	2.7138	11.1
	2.784	10.234
	2.78712	9.61776
	3.2354	4.454
	8.565	1.243
	1.543	3.6544
	1.765	4.6543
	2.90436	9.343
	1.4534	2.6058
	1.654	6.52848
	3.2321	8.2343
	5.3435	5.81832
	7.3454	5.76048
	6.14352	2.64168
	7.1232	6.0732
	5.342	4.234
	8.3432	2.69616
	6.40248	2.838
	3.24	5.2342
	6.85704	1.243
	6.343	2.74392
	8.3432	2.58696
	10.23	2.6616
	8.2342	2.75412
	7.86816	3.1243
	10.2432	4.234
	9.298	8.343
	11.7825	4.21344

## Sheet: Figure 7
Fig. 7a
Fig. 7b	relative cell viability
	Elesclomol (μM)	Ctrl			Sh			WT			K229R			K229E
	0	100	100	100	100	100	100	100	100	100	100	100	100	100	100	100
	2	93.2	94.15	86.74	95.2	92.4	85.7	93.2	94.15	86.74	92.12	95.8	87.14	87.6	94.2	93.2
	10	52.123	58.324	43.28	81.2	84.3	76.1	52.123	58.324	43.28	81	74.2	72.1	46.7878	53.15	54.31
	50	38.34	31.25	41.25	69	64	63	38.34	31.25	29.23	53.2	63.5	57.6	36.53	33.52	32.667
	200	22.84	26.15	18.64	49.12	52.03	42.36	18.61	20.14	14.75	43.2	48.1	37.1	22.08	26.12	20.12
Fig. 7c
Fig. 7d
Fig. 7e	relative cell viability
		Elesclomol+Cu			Elesclomol+Cu+AGK2			AGK2
	0	100	100	100	100	100	100	100	100	100
	2	93.2	86.14	86.12	93.2	91.3	86.15	92.3	94.3	87.9
	10	67.5	67.3	75.1	48.02	35.6	43.25	82.13	83.15	91.2
	50	44.54	54.32	46.3	18.34	23.25	29.23	75.1	85.1	81.2
	200	32.1	43.44	41.23	10.14	14.75	18.64	68.1	78.4	72.3
Fig. 7g
		WT					K229R					K229E
		2	3	4	5	6	2	3	4	5	6	2	3	4	5	6
		volume	volume	volume	volume	volume	volume	volume	volume	volume	volume	volume	volume	volume	volume	volume
	1	142.5	187.3	254.1	311.2	324.353	132.1	275.5	419.3	510.366	571.256	132.01	197.1	210.36	254.1	213.564
	2	112.1	132.1	297.3	310.2	412.36	106.6	310.3	451.1	497.5	524.768	105.2	168.3	210.3	234.1	240.318
	3	89.3	121.3	168.3	257.3	328.546	106.2	289.3	398.1	487.1	549.1	94.1	187.4	179.1	249.1	364.366
	4	96.3	113.6	231.36	241.3	210.018	102.1	201.1	275.1	304.65	543.1	87.678	115.2	197.5	231.2	210.3
	5	135.2	210.3	201.3	256.4	352.485	94.356	287.3	475.3	576.1	594.3	103.36	145.36	197.5	246.36	259.2
	6	112.3	197.13	243.15	276.1	363.15	87.3	210.3	264.1	379.4	401.628	142.36	210.3	198.4	165.2	111.392
Fig. 7h
	WT	0.3156	0.2131	0.32	0.254	0.2075	0.267
	K229R	0.4232	0.34578	0.467	0.5413	0.4132	0.323
	K229E	0.18	0.19	0.25	0.12	0.13	0.1
Fig. 7k
		Ctrl					Eles					Eles + AGK2					AGK2
		2	3	4	5	6	2	3	4	5	6	2	3	4	5	6	2	3	4	5	6
		volume	volume	volume	volume	volume	volume	volume	volume	volume	volume	volume	volume	volume	volume	volume	volume	volume	volume	volume	volume
	1	134.2	254.1	398.1	641.1	910.38	132.1	241.1	378.1	432.1	541.1	106.1	198.36	220.12	254.1	253.22	103	275.5	419.3	510.366	618.12
	2	102.3	210.12	415.1	674.3	1013.1	141.2	165.2	297.3	442.3	497.1	115.3	187.4	231.2	234.1	354.1	123	310.3	451.1	497.5	643.3
	3	171.3	231	478	549.3	1131.2	89.15	234.6	367.1	375.15	549.1	106	198.5	147.63	145.3	175.942	145	289.3	398.1	487.1	457.1
	4	95.1	245	364	751	1020.19	96.3	235.2	231.36	397.1	576.64	101	105.3	210.31	231.2	314.1	98	201.1	275.1	304.65	614.3
	5	101.3	197.1	345	498.7	841.02	134	210.3	345.6	325.15	451.14	97.6	147.3	213.3	246.36	214.3	79	287.3	475.3	576.1	751.31
	6	132	264	458	578.1	799.61	113	197.5	267.2	315.4	678.12	91.23	215.3	199.3	165.2	215.4	95	210.3	264.1	379.4	458.14
Fig. 7l
	Ctrl	0.92	0.99	0.84	0.8	0.84	0.71
	Eles	0.36	0.34	0.57	0.52	0.45	0.35
	Eles+AGK2	0.13	0.24	0.21	0.11	0.1	0.08
	AGK2	0.58	0.61	0.41	0.56	0.45	0.54

## Sheet: supplementary Figure 1
supplementary Fig. 1a					supplementary Fig. 1b				supplementary Fig. 1c				supplementary Fig. 1d					supplementary Fig. 1e				supplementary Fig. 1f				supplementary Fig. 1g				supplementary Fig. 1h
	non-Nerve invasion	Nerve invasion				No lymph node metastasis	lymph node metastasis			non-Vascular invasion	Vascular invasion			low	moderate	highly			No nerve invasion	Nerve invasion			No lymph node metastasis	Lymph node metastasis			No vascular invasion	Vascular invasion			poorly differentiated	middle differentiated	well differentiated
	7.8605	6.1172				7.8605	6.1172			7.8605	6.1172			6.1172	10.1849	12.0354			41.3709	76.5227			41.3709	76.5227			41.3709	76.5227			76.5227	44.0749	41.3709
	7.2794	8.4416				7.2794	10.1849			7.2794	10.1849			7.2794	10.1849	14.1254			31.907	50.8246			21.0868	50.8246			21.0868	50.8246			50.8246	33.2522	31.907
	10.1849	7.2794				7.2794	7.8605			7.2794	7.8605			7.8605	6.1172				21.0868	44.0749			10.2751	44.0749			14.3311	44.0749			27.851	21.0911	21.0911
	7.8605	7.2794				10.1849	8.4416			10.1849	8.4416			8.4416	8.4416				15.6831	33.2522			7.57115	33.2522			11.6271	33.2522			14.3311	15.6831	21.0868
	10.1849	6.1172				7.2794	7.2794			7.2794	7.2794			7.2794	6.1172				10.2751	31.907			6.21916	31.907			10.2751	31.907			11.6271	12.9791
	7.8605	6.6983				6.1172	6.1172			6.1172	6.1172			7.2794	10.9904				10.2751	27.851				31.907			10.2751	31.907			10.2751	11.6271
	8.4416	7.2794				7.2794	6.6983			9.0227	6.6983			6.6983	9.94544				8.92314	21.0911				27.851			10.2751	27.851			10.2751	10.2751
	6.1172	6.6983				12.0354	7.2794			12.0354	7.2794			6.6983	9.94544				7.57115	21.0911				21.0911			7.57115	21.0911			8.92314	7.57115
	6.1172	7.2794				12.5579	6.6983			12.5579	6.6983			11.3471	8.37797				6.21916	14.3311				21.0911			6.21916	21.0911			8.92314	7.57115
	9.0227	8.4416				10.4679	7.8605			9.94544	7.8605			6.1172	9.42295					12.9791				15.6831				15.6831			8.92314
	6.6983	7.2794				8.90046	8.4416			10.4679	8.4416			9.0227	9.94544					11.6271				14.3311				12.9791			6.21916
	12.0354	11.3471				14.6479	8.4416			8.90046	8.4416			6.6983	9.94544					11.6271				12.9791				11.6271			6.21916
	12.5579	7.2794				8.37797	7.2794			8.37797	7.2794			10.4679	7.8605					10.2751				11.6271				8.92314
	9.94544	10.4679				14.1254	11.3471			10.9904	11.3471			8.37797	7.2794					8.92314				11.6271				8.92314
	9.94544	10.9904				9.94544	6.1172			16.7378	6.1172			10.4679	7.8605					8.92314				10.2751				8.92314
	10.9904	8.37797					9.0227			14.1254	7.2794			8.37797	7.2794					6.21916				10.2751				6.21916
	14.6479	10.4679					6.6983			14.6479	6.6983			9.42295						6.21916				8.92314				6.21916
	16.7378	8.37797					10.4679				10.4679			10.9904										8.92314
	14.1254	9.42295					10.9904				10.9904			8.90046										8.92314
	9.94544	10.9904					8.37797				8.37797			10.9904										7.57115
	14.6479	8.90046					9.94544				8.37797			14.6479										6.21916
	9.94544	8.37797					8.37797				9.42295			10.4679										6.21916
		9.42295					9.42295				9.94544
		8.37797					9.94544				10.9904
		11.5129					10.9904				9.42295
		10.4679					8.37797				14.6479
							10.9904				8.37797
							9.42295				11.5129
							16.7378				9.94544
							11.5129				10.4679
							14.6479				9.94544
							10.4679
							9.94544

## Sheet: supplementary Figure 2
supplementary Fig. 2b							supplementary Fig. 2g				supplementary Fig. 2h					supplementary Fig. 2i					supplementary Fig. 2j
	NC			Sh				T2+T3	T4			adenocarcinoma	mucinous adenocarcinoma				No nerve invasion	Nerve invasion				No vascular invasion	Vascular invasion
METTL3	1	1.064	0.995	0.876	0.72	0.754		1.30117	0.9445			0.9445	1.18038				0.790828	0.9445				0.9445	0.790828
METTL14	1	1.046	0.948	0.846	0.754	0.80155		1.04949	0.790828			0.790828	1.56604				1.30117	1.18038				1.30117	1.18038
								1.08837	1.16259			1.30117	1.18831				1.16259	1.08837				1.16259	1.08837
								1.03276	1.18038			1.04949	1.02631				1.04949	1.03276				1.04949	1.41385
								1.41385	0.942487			1.08837	1.09931				1.41385	1.10097				1.03276	1.10097
								1.32484	1.10097			1.03276	1.12424				0.942487	1.32484				0.942487	1.32484
								0.899517	1.38926			1.41385	0.846669				1.38926	1.1193				1.38926	0.899517
								1.07413	1.1193			0.942487					0.899517	1.07413				1.07413	1.1193
								0.878385	1.15728			1.10097					1.40946	0.878385				0.878385	1.15728
								1.40946	1.47038			1.32484					1.47038	1.15728				1.40946	1.47038
								0.879552	1.56604			1.38926					0.879552	1.56604				0.879552	1.56604
								0.968552	1.06617			0.899517					0.968552	1.06617				0.989517	0.968552
								0.989517	1.05123			1.1193					0.989517	1.05123				1.27998	1.06617
								1.18831	1.02631			1.07413					1.18831	1.02631				1.02631	1.18831
								1.27998	1.4441			0.878385					1.27998	1.17262				1.17262	1.05123
								1.17262	0.944265			1.15728					1.14756	1.4441				1.14756	1.4441
								1.14756	0.981012			1.40946					1.05938	0.944265				1.05938	0.944265
								1.05938	1.13666			1.47038					1.02412	1.13666				1.02412	0.908299
								1.02412	0.908299			0.879552					0.981012	1.42872				0.981012	1.42872
								0.873416	1.42872			0.968552					0.873416	1.12681				1.13666	1.35692
								1.12681	1.05237			0.989517					0.908299	0.699632				0.873416	1.09931
								1.58244	0.699632			1.06617					1.05237	1.35692				1.05237	1.58244
								0.846669	1.35692			1.05123					1.58244	1.09931				1.12681	1.12424
									1.09931			1.27998						1.12424				0.699632	0.846669
									1.12424			1.17262						0.846669					0.950516
									0.950516			1.14756						0.950516
												1.05938
												1.02412
												1.4441
												0.944265
												0.981012
												1.13666
												0.873416
												0.908299
												1.42872
												1.05237
												1.12681
												0.699632
												1.35692
												1.58244
												0.950516

## Sheet: supplementary Figure 3
supplementary Fig. 3d
	Ctrl			Sh				Ctrl	METTL16-Sh
	1	0.99	1.02	0.312	0.364	0.346	FDX1	1.00333	0.340667
	1	1.0121	1.0542	0.884	0.841	0.7854	DLST	1.0221	0.8368
	1	1.021	0.9214	0.75	0.67	0.64	GLS	0.9808	0.686667
	1	1.035	0.981	0.584	0.54	0.46	MTF1	1.00533	0.528
	1	1.124	0.9325	0.67	0.65	0.61	PDHB	1.01883	0.643333
	1	1.121	0.9456	0.87	0.68	0.79	DBT	1.0222	0.78
	1	1.045	0.984	0.464	0.546	0.552	ATP7A	1.00967	0.520667
	1	1.032	0.9125	0.614	0.68	0.71	DLD	0.9815	0.668
	1	1.05241	0.94645	0.9124	0.846	0.8021	ATP7B	0.99962	0.8535
	1	0.964	1.0215	0.846	0.9124	0.8021	NFE2L2	0.995167	0.8535

[truncated: 3 more sheets: supplementary Figure 5, supplementary Figure 6, supplementary Figure 7]
